# Supplementary material for: Four new species of Aspidiotini (Hemiptera, Diaspididae, Aspidiotinae) from Panama, with a key to Panamanian species
Source: Zookeys. 2021 Jun 24;1047:1–25. doi: 10.3897/zookeys.1047.68409 (PMC8249359; doi:10.3897/zookeys.1047.68409)
Supplement: XML Treatment for Clavaspis selvatica [file zookeys.1047.68409-treatment1.xml]

<!DOCTYPE tp:taxon-treatment
  PUBLIC "-//TaxonX//DTD Taxonomic Treatment Publishing DTD v0 20100105//EN" "tax-treatment-NSO.dtd">
<tp:taxon-treatment xmlns:tp="http://www.plazi.org/taxpub"><tp:treatment-meta><kwd-group><label>Taxon classification</label><kwd><named-content xmlns:xlink="http://www.w3.org/1999/xlink" content-type="kingdom">Animalia</named-content></kwd><kwd><named-content xmlns:xlink="http://www.w3.org/1999/xlink" content-type="order">Hemiptera</named-content></kwd><kwd><named-content xmlns:xlink="http://www.w3.org/1999/xlink" content-type="family">Diaspididae</named-content></kwd></kwd-group><mixed-citation publication-type="journal"><person-group><name><surname>Wei</surname><given-names>Jiufeng</given-names></name><name><surname>Schneider</surname><given-names>Scott A.</given-names></name><name><surname>Normark</surname><given-names>Roxanna D.</given-names></name><name><surname>Normark</surname><given-names>Benjamin B.</given-names></name></person-group><article-title>Four new species of <tp:taxon-name><tp:taxon-name-part taxon-name-part-type="tribe">Aspidiotini</tp:taxon-name-part></tp:taxon-name> (<tp:taxon-name><tp:taxon-name-part taxon-name-part-type="order">Hemiptera</tp:taxon-name-part></tp:taxon-name>, <tp:taxon-name><tp:taxon-name-part taxon-name-part-type="family">Diaspididae</tp:taxon-name-part></tp:taxon-name>, <tp:taxon-name><tp:taxon-name-part taxon-name-part-type="subfamily">Aspidiotinae</tp:taxon-name-part></tp:taxon-name>) from Panama, with a key to Panamanian species</article-title><source>Zookeys</source><day>24</day><month>6</month><year>2021</year><volume>1047</volume><fpage>1</fpage><lpage>25</lpage><pub-id pub-id-type="doi">10.3897/zookeys.1047.68409</pub-id></mixed-citation></tp:treatment-meta><tp:nomenclature><tp:taxon-name><object-id xmlns:xlink="http://www.w3.org/1999/xlink" content-type="arpha" xlink:type="simple">AFF1B59A-E64D-5FE5-BFC4-2D6D39A90920</object-id>
            <tp:taxon-name-part taxon-name-part-type="genus" reg="Clavaspis">Clavaspis</tp:taxon-name-part>
            <tp:taxon-name-part taxon-name-part-type="species" reg="selvatica">selvatica</tp:taxon-name-part>
            <object-id xmlns:xlink="http://www.w3.org/1999/xlink" content-type="zoobank" xlink:type="simple">http://zoobank.org/CDB99B24-3013-45F7-AA42-FE31CA298219</object-id>
          </tp:taxon-name><tp:taxon-authority>Wei, Schneider, Normark &amp; Normark</tp:taxon-authority><tp:taxon-status xmlns:xlink="http://www.w3.org/1999/xlink" xlink:type="simple">sp. nov.</tp:taxon-status><xref ref-type="fig" rid="F1">Figure 1</xref></tp:nomenclature><tp:treatment-sec sec-type="material" id="SECID0EJMAC"><title>Material examined.</title><p><bold><italic>Holotype</italic>:</bold> Panama • 1 adult female; Parque Nacional San Lorenzo Canopy Crane, Colón; <named-content xmlns:xlink="http://www.w3.org/1999/xlink" content-type="dwc:verbatimCoordinates" xlink:type="simple"><named-content content-type="geo-json" specific-use="{&#34;type&#34;:&#34;Point&#34;,&#34;coordinates&#34;:[-79.975400,9.280200]}" id="NCID0EXMAC" xlink:type="simple">9.2802°N, 79.9754°W</named-content></named-content>; 15.i.2015; DA Peterson, GE Morse, H Shapiro, S Trujillo leg.; on <italic><tp:taxon-name><tp:taxon-name-part taxon-name-part-type="genus" reg="Embothrium">Embothrium</tp:taxon-name-part> <tp:taxon-name-part taxon-name-part-type="species" reg="coccineum">coccineum</tp:taxon-name-part></tp:taxon-name></italic>; <abbrev xmlns:xlink="http://www.w3.org/1999/xlink" content-type="institution" xlink:title="Museo de Invertebrados G. B. Fairchild, Panama City, Panama" id="ABBRID0EHNAC" xlink:type="simple">MIUP</abbrev> (D6581C). <bold><italic>Paratypes</italic></bold>: • 1 adult female with second-instar exuviae; same data as holotype; <named-content xmlns:xlink="http://www.w3.org/1999/xlink" content-type="dwc:institutional_code" xlink:type="simple">USNM</named-content> (D6581A); • 2 adult females; same data as holotype; <named-content xmlns:xlink="http://www.w3.org/1999/xlink" content-type="dwc:institutional_code" xlink:type="simple">UMEC</named-content> (D6581B, D6581E).</p></tp:treatment-sec><tp:treatment-sec sec-type="description" id="SECID0EZNAC"><title>Description</title><p><bold>(<italic>N</italic> = 4). Adult female</bold> not pupillarial. Appearance in life not recorded. Slide-mounted adult female 670–1450 μm long (holotype 670), 560–1100 μm wide (holotype 560), broadest at mesothorax or metathorax. Body outline turbinate to nearly oval. Derm membranous throughout at maturity except for pygidium. Antennae simple, each with one long seta. Distance between antennae 100–180 μm. Without disc pores associated with anterior or posterior spiracles. <bold><italic>Lobes</italic></bold>. <abbrev xmlns:xlink="http://www.w3.org/1999/xlink" xlink:title="first pygidial lobes" id="ABBRID0EQOAC" xlink:type="simple">L1</abbrev> well developed, slightly wider than long, inner margins near parallel, with 1 notch on each side or without notches, rounded apically; space between lobes approximately 0.25 times width of <abbrev xmlns:xlink="http://www.w3.org/1999/xlink" xlink:title="first pygidial lobes" id="ABBRID0EUOAC" xlink:type="simple">L1</abbrev>. <abbrev xmlns:xlink="http://www.w3.org/1999/xlink" xlink:title="second pygidial lobes" id="ABBRID0EYOAC" xlink:type="simple">L2</abbrev> and <abbrev xmlns:xlink="http://www.w3.org/1999/xlink" xlink:title="third pygidial lobes" id="ABBRID0E3OAC" xlink:type="simple">L3</abbrev> absent. <bold><italic>Plates</italic></bold> cylindrical, narrow, pointed at apex, simple or with a few fine tines, about as long as <abbrev xmlns:xlink="http://www.w3.org/1999/xlink" xlink:title="first pygidial lobes" id="ABBRID0EDPAC" xlink:type="simple">L1</abbrev>; 2 plates present in first space, often with 1 or 2 tines near apex giving bifurcate or trifurcate appearance; 1 or 2 plates present in second space, simple or with minute tines; plates absent between <abbrev xmlns:xlink="http://www.w3.org/1999/xlink" xlink:title="first pygidial lobes" id="ABBRID0EHPAC" xlink:type="simple">L1</abbrev>. <bold><italic>Ducts</italic>.</bold> Dorsal macroducts of 1-barred type, with 2–3 macroducts arising from first space, 8–10 arising from second space, and 7–8 arising from third space in singular rows. Series of marginal macroducts with wide orifices extending from mesothorax to abdominal segment II; at least two present per segment. Groups of ventral submarginal microducts occurring on head, thorax, and abdominal segments I–V. <bold><italic>Paraphyses</italic>.</bold> With 1 pair of paraphysis-like basal scleroses near mesal margins of <abbrev xmlns:xlink="http://www.w3.org/1999/xlink" xlink:title="first pygidial lobes" id="ABBRID0ETPAC" xlink:type="simple">L1</abbrev>; 1 pair of paraphyses in first space, paraphysis arising from lateral margin of <abbrev xmlns:xlink="http://www.w3.org/1999/xlink" xlink:title="first pygidial lobes" id="ABBRID0EXPAC" xlink:type="simple">L1</abbrev> slightly longer than paraphysis arising from medial margin of <abbrev xmlns:xlink="http://www.w3.org/1999/xlink" xlink:title="second pygidial lobes" id="ABBRID0E2PAC" xlink:type="simple">L2</abbrev>, both mushroom-like in shape with distinctive dome or cap at anterior end; 1 pair of small clavate paraphyses in second space. <bold><italic>Anal opening</italic></bold> longer than wide, 11–14 μm long, 5–7 μm wide, positioned 17–25 μm (1.5–2 anal lengths) from the base of <abbrev xmlns:xlink="http://www.w3.org/1999/xlink" xlink:title="first pygidial lobes" id="ABBRID0EDAAE" xlink:type="simple">L1</abbrev>, located within posterior third of pygidium. <bold><italic>Perivulvar pores</italic></bold> few, 2–6 pores in total, divided into 2–4 groups, with 1–4 in each group.</p></tp:treatment-sec><tp:treatment-sec sec-type="remarks" id="SECID0E3AAE"><title>Remarks.</title><p>This new species is most similar in appearance to <italic><tp:taxon-name><tp:taxon-name-part taxon-name-part-type="genus" reg="Clavaspis">C.</tp:taxon-name-part> <tp:taxon-name-part taxon-name-part-type="species" reg="coursetiae">coursetiae</tp:taxon-name-part></tp:taxon-name></italic> (Marlatt) with subtle differences distinguishing the two. Submarginal groups of microducts form a semicircle around the head, thorax, and pre-pygidial abdominal segments of <italic><tp:taxon-name><tp:taxon-name-part taxon-name-part-type="genus" reg="Clavaspis">C.</tp:taxon-name-part> <tp:taxon-name-part taxon-name-part-type="species" reg="selvatica">selvatica</tp:taxon-name-part></tp:taxon-name></italic> but are more diffusely scattered in <italic><tp:taxon-name><tp:taxon-name-part taxon-name-part-type="genus" reg="Clavaspis">C.</tp:taxon-name-part> <tp:taxon-name-part taxon-name-part-type="species" reg="coursetiae">coursetiae</tp:taxon-name-part></tp:taxon-name></italic>, not organized in an obvious semicircular ring. In <italic><tp:taxon-name><tp:taxon-name-part taxon-name-part-type="genus" reg="Clavaspis">C.</tp:taxon-name-part> <tp:taxon-name-part taxon-name-part-type="species" reg="selvatica">selvatica</tp:taxon-name-part></tp:taxon-name></italic>, at least two large macroducts are present on the mesothorax, while in <italic><tp:taxon-name><tp:taxon-name-part taxon-name-part-type="genus" reg="Clavaspis">C.</tp:taxon-name-part> <tp:taxon-name-part taxon-name-part-type="species" reg="coursetiae">coursetiae</tp:taxon-name-part></tp:taxon-name></italic> only one at most is present, falling near the posterior margin of the mesothorax. The plates are nearly as long as <abbrev xmlns:xlink="http://www.w3.org/1999/xlink" xlink:title="first pygidial lobes" id="ABBRID0EZCAE" xlink:type="simple">L1</abbrev> and fringed in <italic><tp:taxon-name><tp:taxon-name-part taxon-name-part-type="genus" reg="Clavaspis">C.</tp:taxon-name-part> <tp:taxon-name-part taxon-name-part-type="species" reg="selvatica">selvatica</tp:taxon-name-part></tp:taxon-name></italic> but are short and simple in <italic><tp:taxon-name><tp:taxon-name-part taxon-name-part-type="genus" reg="Clavaspis">C.</tp:taxon-name-part> <tp:taxon-name-part taxon-name-part-type="species" reg="coursetiae">coursetiae</tp:taxon-name-part></tp:taxon-name></italic>. This species is also similar to <italic><tp:taxon-name><tp:taxon-name-part taxon-name-part-type="genus" reg="Clavaspis">C.</tp:taxon-name-part> <tp:taxon-name-part taxon-name-part-type="species" reg="subsimilis">subsimilis</tp:taxon-name-part></tp:taxon-name></italic> (Cockerell) in body shape and the shape of <abbrev xmlns:xlink="http://www.w3.org/1999/xlink" xlink:title="first pygidial lobes" id="ABBRID0E5DAE" xlink:type="simple">L1</abbrev> but can be distinguished by possessing perivulvar pores on the pygidium (absent in <italic><tp:taxon-name><tp:taxon-name-part taxon-name-part-type="genus" reg="Clavaspis">C.</tp:taxon-name-part> <tp:taxon-name-part taxon-name-part-type="species" reg="subsimilis">subsimilis</tp:taxon-name-part></tp:taxon-name></italic>).</p></tp:treatment-sec><tp:treatment-sec sec-type="host" id="SECID0EWEAE"><title>Host plant.</title><p><italic><tp:taxon-name><tp:taxon-name-part taxon-name-part-type="genus" reg="Apeiba">Apeiba</tp:taxon-name-part> <tp:taxon-name-part taxon-name-part-type="species" reg="aspera">aspera</tp:taxon-name-part></tp:taxon-name></italic> Aubl. (family <tp:taxon-name><tp:taxon-name-part taxon-name-part-type="family">Malvaceae</tp:taxon-name-part></tp:taxon-name>).</p></tp:treatment-sec><tp:treatment-sec sec-type="etymology" id="SECID0EMFAE"><title>Etymology.</title><p>The epithet <italic><tp:taxon-name><tp:taxon-name-part taxon-name-part-type="genus" reg="Clavaspis"/><tp:taxon-name-part taxon-name-part-type="species" reg="selvatica">selvatica</tp:taxon-name-part></tp:taxon-name></italic> is the Latin adjective meaning wild, literally “of the forest” (<italic>selva</italic>). Our choice of this name is influenced by the fact that in modern Spanish, the word <italic>selva</italic> is identical to its Latin ancestor in form, but now refers specifically to tropical rainforest.</p></tp:treatment-sec><tp:treatment-sec sec-type="distribution" id="SECID0EAGAE"><title>Distribution.</title><p>Panama (Colón).</p><fig id="F1" position="float" orientation="portrait"><object-id xmlns:xlink="http://www.w3.org/1999/xlink" content-type="doi" xlink:type="simple">10.3897/zookeys.1047.68409.figure1</object-id><object-id xmlns:xlink="http://www.w3.org/1999/xlink" content-type="arpha" xlink:type="simple">4F2CA322-0A84-5FCB-B260-8F20DADBD25D</object-id><label>Figure 1.</label><caption><p><italic><tp:taxon-name><tp:taxon-name-part taxon-name-part-type="genus" reg="Clavaspis">Clavaspis</tp:taxon-name-part> <tp:taxon-name-part taxon-name-part-type="species" reg="selvatica">selvatica</tp:taxon-name-part></tp:taxon-name></italic> Wei, Schneider, Normark &amp; Normark sp. nov. Adult female, full body view, illustrated from the holotype (D6581C); expanded views of pygidium showing variation, illustrated from the holotype (D6581C) and a paratype (D6581E).</p></caption><graphic xmlns:xlink="http://www.w3.org/1999/xlink" xlink:href="zookeys-1047-001-g001.jpg" position="float" orientation="portrait" xlink:type="simple" id="oo_559381.jpg"><uri content-type="original_file" xlink:type="simple">https://binary.pensoft.net/fig/559381</uri></graphic></fig></tp:treatment-sec></tp:taxon-treatment>
