# Supplementary material for: Four new species of Aspidiotini (Hemiptera, Diaspididae, Aspidiotinae) from Panama, with a key to Panamanian species
Source: Zookeys. 2021 Jun 24;1047:1–25. doi: 10.3897/zookeys.1047.68409 (PMC8249359; doi:10.3897/zookeys.1047.68409)
Supplement: XML Treatment for Clavaspis virolae [file zookeys.1047.68409-treatment2.xml]

<!DOCTYPE tp:taxon-treatment
  PUBLIC "-//TaxonX//DTD Taxonomic Treatment Publishing DTD v0 20100105//EN" "tax-treatment-NSO.dtd">
<tp:taxon-treatment xmlns:tp="http://www.plazi.org/taxpub"><tp:treatment-meta><kwd-group><label>Taxon classification</label><kwd><named-content xmlns:xlink="http://www.w3.org/1999/xlink" content-type="kingdom">Animalia</named-content></kwd><kwd><named-content xmlns:xlink="http://www.w3.org/1999/xlink" content-type="order">Hemiptera</named-content></kwd><kwd><named-content xmlns:xlink="http://www.w3.org/1999/xlink" content-type="family">Diaspididae</named-content></kwd></kwd-group><mixed-citation publication-type="journal"><person-group><name><surname>Wei</surname><given-names>Jiufeng</given-names></name><name><surname>Schneider</surname><given-names>Scott A.</given-names></name><name><surname>Normark</surname><given-names>Roxanna D.</given-names></name><name><surname>Normark</surname><given-names>Benjamin B.</given-names></name></person-group><article-title>Four new species of <tp:taxon-name><tp:taxon-name-part taxon-name-part-type="tribe">Aspidiotini</tp:taxon-name-part></tp:taxon-name> (<tp:taxon-name><tp:taxon-name-part taxon-name-part-type="order">Hemiptera</tp:taxon-name-part></tp:taxon-name>, <tp:taxon-name><tp:taxon-name-part taxon-name-part-type="family">Diaspididae</tp:taxon-name-part></tp:taxon-name>, <tp:taxon-name><tp:taxon-name-part taxon-name-part-type="subfamily">Aspidiotinae</tp:taxon-name-part></tp:taxon-name>) from Panama, with a key to Panamanian species</article-title><source>Zookeys</source><day>24</day><month>6</month><year>2021</year><volume>1047</volume><fpage>1</fpage><lpage>25</lpage><pub-id pub-id-type="doi">10.3897/zookeys.1047.68409</pub-id></mixed-citation></tp:treatment-meta><tp:nomenclature><tp:taxon-name><object-id xmlns:xlink="http://www.w3.org/1999/xlink" content-type="arpha" xlink:type="simple">6755DF26-1264-5232-95C2-BAF943BE77AC</object-id>
            <tp:taxon-name-part taxon-name-part-type="genus" reg="Clavaspis">Clavaspis</tp:taxon-name-part>
            <tp:taxon-name-part taxon-name-part-type="species" reg="virolae">virolae</tp:taxon-name-part>
            <object-id xmlns:xlink="http://www.w3.org/1999/xlink" content-type="zoobank" xlink:type="simple">http://zoobank.org/EEB45109-341D-44C4-98B8-E1BEC59F0CB1</object-id>
          </tp:taxon-name><tp:taxon-authority>Wei, Schneider, Normark &amp; Normark</tp:taxon-authority><tp:taxon-status xmlns:xlink="http://www.w3.org/1999/xlink" xlink:type="simple">sp. nov.</tp:taxon-status><xref ref-type="fig" rid="F2">Figure 2</xref></tp:nomenclature><tp:treatment-sec sec-type="material" id="SECID0EKIAE"><title>Material examined.</title><p><bold><italic>Holotype</italic>:</bold> Panama • 1 adult female; Parque Nacional San Lorenzo Canopy Crane, Colón; <named-content xmlns:xlink="http://www.w3.org/1999/xlink" content-type="dwc:verbatimCoordinates" xlink:type="simple"><named-content content-type="geo-json" specific-use="{&#34;type&#34;:&#34;Point&#34;,&#34;coordinates&#34;:[-79.975400,9.280200]}" id="NCID0EYIAE" xlink:type="simple">9.2802°N, 79.9754°W</named-content></named-content>; 17.i.2015; DA Peterson, GE Morse, H Shapiro, S Trujillo leg.; on <italic><tp:taxon-name><tp:taxon-name-part taxon-name-part-type="genus" reg="Virola">Virola</tp:taxon-name-part> <tp:taxon-name-part taxon-name-part-type="species" reg="multiflora">multiflora</tp:taxon-name-part></tp:taxon-name></italic>; <abbrev xmlns:xlink="http://www.w3.org/1999/xlink" content-type="institution" xlink:title="Museo de Invertebrados G. B. Fairchild, Panama City, Panama" id="ABBRID0EIJAE" xlink:type="simple">MIUP</abbrev> (D6676B). <bold><italic>Paratype</italic></bold>: • 3 adult females; same data as holotype; <named-content xmlns:xlink="http://www.w3.org/1999/xlink" content-type="dwc:institutional_code" xlink:type="simple">USNM</named-content> (D6676A, D6676D, D6677A); • 3 adult females; same data as holotype; <named-content xmlns:xlink="http://www.w3.org/1999/xlink" content-type="dwc:institutional_code" xlink:type="simple">UMEC</named-content> (D6674G, D6676C, D6677C).</p></tp:treatment-sec><tp:treatment-sec sec-type="description" id="SECID0E1JAE"><title>Description</title><p><bold>(<italic>N</italic> = 7). Adult female</bold> not pupillarial. Appearance in life not recorded. Slide-mounted adult female 475–900 μm long (holotype 860, median 565), 410–630 μm wide (holotype 620, median 460), broadest near mesothorax and metathorax. Body outline oval, nearly circular in smaller individuals (&lt; 600 μm long), becoming elongate-oval in larger individuals. Derm membranous throughout at maturity except for pygidium. Antennae simple, each with one long seta. Distance between antennae 40–100 μm. Without disc pores associated with anterior or posterior spiracles. <bold><italic>Lobes</italic>.</bold> Pygidium with 2 pairs of lobes; <abbrev xmlns:xlink="http://www.w3.org/1999/xlink" xlink:title="first pygidial lobes" id="ABBRID0ESKAE" xlink:type="simple">L1</abbrev> well developed, separated by space about one-fifth width of <abbrev xmlns:xlink="http://www.w3.org/1999/xlink" xlink:title="first pygidial lobes" id="ABBRID0EWKAE" xlink:type="simple">L1</abbrev>, lobes slightly wider than long, inner margins near parallel, with 1 medial and 1 lateral notch, rounded apically; <abbrev xmlns:xlink="http://www.w3.org/1999/xlink" xlink:title="second pygidial lobes" id="ABBRID0E1KAE" xlink:type="simple">L2</abbrev> forming sclerotized point, about one-quarter to one-third size of <abbrev xmlns:xlink="http://www.w3.org/1999/xlink" xlink:title="first pygidial lobes" id="ABBRID0E5KAE" xlink:type="simple">L1</abbrev>, with 1 lateral notch; <abbrev xmlns:xlink="http://www.w3.org/1999/xlink" xlink:title="third pygidial lobes" id="ABBRID0ECLAE" xlink:type="simple">L3</abbrev> absent, indicated at most by small, lightly sclerotized projection of pygidial margin. <bold><italic>Plates</italic>.</bold> All plates simple; with or without fine plates in slight space between <abbrev xmlns:xlink="http://www.w3.org/1999/xlink" xlink:title="first pygidial lobes" id="ABBRID0EKLAE" xlink:type="simple">L1</abbrev>; with 2 pointed plates in first space; plates absent in second space; five simple microduct-bearing plates present laterad of <abbrev xmlns:xlink="http://www.w3.org/1999/xlink" xlink:title="third pygidial lobes" id="ABBRID0EOLAE" xlink:type="simple">L3</abbrev>, nearly as long as <abbrev xmlns:xlink="http://www.w3.org/1999/xlink" xlink:title="first pygidial lobes" id="ABBRID0ESLAE" xlink:type="simple">L1</abbrev>. <bold><italic>Ducts</italic>.</bold> Dorsal macroducts of 1-barred type, slender, with orifices narrower in diameter than ventral microducts, restricted primarily to margin with one submarginal duct anterior to seta marking segment VI; 1 between <abbrev xmlns:xlink="http://www.w3.org/1999/xlink" xlink:title="first pygidial lobes" id="ABBRID0E1LAE" xlink:type="simple">L1</abbrev>, with 3–4 marginal ducts in first space, 2 marginal ducts in second space; with few short macroducts occurring on submarginal areas of pre-pygidial segments. Ventral microducts slightly wider in diameter than dorsal macroducts and present in small submarginal groups on pre-pygidial abdominal segments and segment V. <bold><italic>Paraphyses</italic>.</bold><abbrev xmlns:xlink="http://www.w3.org/1999/xlink" xlink:title="first pygidial lobes" id="ABBRID0ECMAE" xlink:type="simple">L1</abbrev> each with a paraphysis-like basal sclerosis toward medial margin, slightly smaller than lobe; in first space, 1 clavate paraphysis arising from lateral angle of <abbrev xmlns:xlink="http://www.w3.org/1999/xlink" xlink:title="first pygidial lobes" id="ABBRID0EGMAE" xlink:type="simple">L1</abbrev>, 1 arising from mesal angle of <abbrev xmlns:xlink="http://www.w3.org/1999/xlink" xlink:title="second pygidial lobes" id="ABBRID0EKMAE" xlink:type="simple">L2</abbrev>, posterior-most paraphysis slightly longer than <abbrev xmlns:xlink="http://www.w3.org/1999/xlink" xlink:title="first pygidial lobes" id="ABBRID0EOMAE" xlink:type="simple">L1</abbrev>; 2 smaller clavate paraphyses arising from mesal margin of <abbrev xmlns:xlink="http://www.w3.org/1999/xlink" xlink:title="third pygidial lobes" id="ABBRID0ESMAE" xlink:type="simple">L3</abbrev>. <bold><italic>Anal opening</italic></bold> oval, 8–13 μm in length, 4–6 μm in width, positioned 20–23 μm from base of <abbrev xmlns:xlink="http://www.w3.org/1999/xlink" xlink:title="first pygidial lobes" id="ABBRID0EZMAE" xlink:type="simple">L1</abbrev>, located within posterior third of pygidium. <bold><italic>Perivulvar pores</italic></bold> absent.</p></tp:treatment-sec><tp:treatment-sec sec-type="remarks" id="SECID0EJNAE"><title>Remarks.</title><p>This species is placed in the genus <italic><tp:taxon-name><tp:taxon-name-part taxon-name-part-type="genus" reg="Clavaspis">Clavaspis</tp:taxon-name-part></tp:taxon-name></italic> MacGillivray on the basis of the robust clavate paraphyses, small anal opening, and basal sclerosis of <abbrev xmlns:xlink="http://www.w3.org/1999/xlink" xlink:title="first pygidial lobes" id="ABBRID0EWNAE" xlink:type="simple">L1</abbrev>, resembling that of <italic><tp:taxon-name><tp:taxon-name-part taxon-name-part-type="genus" reg="Clavaspis">Clavaspis</tp:taxon-name-part> <tp:taxon-name-part taxon-name-part-type="species" reg="ulmi">ulmi</tp:taxon-name-part></tp:taxon-name></italic> (Johnson). The paraphyses are not as elaborately developed as those of most <italic><tp:taxon-name><tp:taxon-name-part taxon-name-part-type="genus" reg="Clavaspis">Clavaspis</tp:taxon-name-part></tp:taxon-name></italic> species, but they are more developed than some species that have recently been recognized as members of <italic><tp:taxon-name><tp:taxon-name-part taxon-name-part-type="genus" reg="Clavaspis">Clavaspis</tp:taxon-name-part></tp:taxon-name></italic> on the basis of molecular phylogenetics – <italic><tp:taxon-name><tp:taxon-name-part taxon-name-part-type="genus" reg="Clavaspis">C.</tp:taxon-name-part> <tp:taxon-name-part taxon-name-part-type="species" reg="perseae">perseae</tp:taxon-name-part></tp:taxon-name></italic> (Davidson) and <italic><tp:taxon-name><tp:taxon-name-part taxon-name-part-type="genus" reg="Clavaspis">C.</tp:taxon-name-part> <tp:taxon-name-part taxon-name-part-type="species" reg="patagonensis">patagonensis</tp:taxon-name-part></tp:taxon-name></italic> Schneider, Claps, Wei, Normark &amp; Normark (<xref ref-type="bibr" rid="B14">Normark et al. 2014</xref>; <xref ref-type="bibr" rid="B19">Schneider et al. 2020</xref>). <italic><tp:taxon-name><tp:taxon-name-part taxon-name-part-type="genus" reg="Clavaspis">Clavaspis</tp:taxon-name-part> <tp:taxon-name-part taxon-name-part-type="species" reg="virolae">virolae</tp:taxon-name-part></tp:taxon-name></italic> is similar to <italic><tp:taxon-name><tp:taxon-name-part taxon-name-part-type="genus" reg="Clavaspis">Clavaspis</tp:taxon-name-part> <tp:taxon-name-part taxon-name-part-type="species" reg="ulmi">ulmi</tp:taxon-name-part></tp:taxon-name></italic>, but differs in having <abbrev xmlns:xlink="http://www.w3.org/1999/xlink" xlink:title="second pygidial lobes" id="ABBRID0EHQAE" xlink:type="simple">L2</abbrev> present, plates fewer, dorsal macroducts fewer, medial paraphysis of first space less developed, and ventral macroduct orifices larger than those of dorsal macroducts. <italic><tp:taxon-name><tp:taxon-name-part taxon-name-part-type="genus" reg="Clavaspis">Clavaspis</tp:taxon-name-part> <tp:taxon-name-part taxon-name-part-type="species" reg="virolae">virolae</tp:taxon-name-part></tp:taxon-name></italic> also resembles species of <italic><tp:taxon-name><tp:taxon-name-part taxon-name-part-type="genus" reg="Hemiberlesia">Hemiberlesia</tp:taxon-name-part></tp:taxon-name></italic> Cockerell, especially <italic><tp:taxon-name><tp:taxon-name-part taxon-name-part-type="genus" reg="Hemiberlesia">H.</tp:taxon-name-part> <tp:taxon-name-part taxon-name-part-type="species" reg="ignobilis">ignobilis</tp:taxon-name-part></tp:taxon-name></italic> Ferris and <italic><tp:taxon-name><tp:taxon-name-part taxon-name-part-type="genus" reg="Hemiberlesia">H.</tp:taxon-name-part> <tp:taxon-name-part taxon-name-part-type="species" reg="ocellata">ocellata</tp:taxon-name-part></tp:taxon-name></italic> Takagi &amp; Yamamoto, but differs in having a smaller anal opening and fewer plates. It further differs from <italic><tp:taxon-name><tp:taxon-name-part taxon-name-part-type="genus" reg="Hemiberlesia">H.</tp:taxon-name-part> <tp:taxon-name-part taxon-name-part-type="species" reg="ignobilis">ignobilis</tp:taxon-name-part></tp:taxon-name></italic> in having <abbrev xmlns:xlink="http://www.w3.org/1999/xlink" xlink:title="second pygidial lobes" id="ABBRID0E5RAE" xlink:type="simple">L2</abbrev> present and ventral macroduct orifices larger than those of dorsal macroducts, and from <italic><tp:taxon-name><tp:taxon-name-part taxon-name-part-type="genus" reg="Hemiberlesia">H.</tp:taxon-name-part> <tp:taxon-name-part taxon-name-part-type="species" reg="ocellata">ocellata</tp:taxon-name-part></tp:taxon-name></italic> in having 2 pairs of conspicuous paraphyses present, <abbrev xmlns:xlink="http://www.w3.org/1999/xlink" xlink:title="third pygidial lobes" id="ABBRID0ENSAE" xlink:type="simple">L3</abbrev> absent, and notching of <abbrev xmlns:xlink="http://www.w3.org/1999/xlink" xlink:title="first pygidial lobes" id="ABBRID0ERSAE" xlink:type="simple">L1</abbrev> and <abbrev xmlns:xlink="http://www.w3.org/1999/xlink" xlink:title="second pygidial lobes" id="ABBRID0EVSAE" xlink:type="simple">L2</abbrev> less deep. Yet another genus that <italic><tp:taxon-name><tp:taxon-name-part taxon-name-part-type="genus" reg="Clavaspis">C.</tp:taxon-name-part> <tp:taxon-name-part taxon-name-part-type="species" reg="virolae">virolae</tp:taxon-name-part></tp:taxon-name></italic> resembles is <italic><tp:taxon-name><tp:taxon-name-part taxon-name-part-type="genus" reg="Diaspidiotus">Diaspidiotus</tp:taxon-name-part></tp:taxon-name></italic> Berlese: the axes of <abbrev xmlns:xlink="http://www.w3.org/1999/xlink" xlink:title="first pygidial lobes" id="ABBRID0ELTAE" xlink:type="simple">L1</abbrev> and <abbrev xmlns:xlink="http://www.w3.org/1999/xlink" xlink:title="second pygidial lobes" id="ABBRID0EPTAE" xlink:type="simple">L2</abbrev> seem to converge slightly, causing the species to key out as <italic><tp:taxon-name><tp:taxon-name-part taxon-name-part-type="genus" reg="Quadraspidiotus">Quadraspidiotus</tp:taxon-name-part></tp:taxon-name></italic> MacGillivray, now a synonym of <italic><tp:taxon-name><tp:taxon-name-part taxon-name-part-type="genus" reg="Diaspidiotus">Diaspidiotus</tp:taxon-name-part></tp:taxon-name></italic>, in <xref ref-type="bibr" rid="B5">Ferris’s (1942)</xref> key. But this is not as good a fit, as <italic><tp:taxon-name><tp:taxon-name-part taxon-name-part-type="genus" reg="Diaspidiotus">Diaspidiotus</tp:taxon-name-part></tp:taxon-name></italic> species lack basal scleroses of <abbrev xmlns:xlink="http://www.w3.org/1999/xlink" xlink:title="first pygidial lobes" id="ABBRID0EMUAE" xlink:type="simple">L1</abbrev>. It is also biogeographically less plausible, as <italic><tp:taxon-name><tp:taxon-name-part taxon-name-part-type="genus" reg="Diaspidiotus">Diaspidiotus</tp:taxon-name-part></tp:taxon-name></italic> is overwhelmingly a temperate Holarctic group. There exist Neotropical species assigned to <italic><tp:taxon-name><tp:taxon-name-part taxon-name-part-type="genus" reg="Diaspidiotus">Diaspidiotus</tp:taxon-name-part></tp:taxon-name></italic>, but these may be misplaced. The only such species reported from Panama, <italic><tp:taxon-name><tp:taxon-name-part taxon-name-part-type="genus" reg="Diaspidiotus">D.</tp:taxon-name-part> <tp:taxon-name-part taxon-name-part-type="species" reg="crescentiae">crescentiae</tp:taxon-name-part></tp:taxon-name></italic> Ferris, has a large anal opening and basal scleroses of <abbrev xmlns:xlink="http://www.w3.org/1999/xlink" xlink:title="first pygidial lobes" id="ABBRID0EJVAE" xlink:type="simple">L1</abbrev>, and is best regarded as <italic><tp:taxon-name><tp:taxon-name-part taxon-name-part-type="genus" reg="Hemiberlesia">Hemiberlesia</tp:taxon-name-part> <tp:taxon-name-part taxon-name-part-type="species" reg="crescentiae">crescentiae</tp:taxon-name-part></tp:taxon-name></italic> (Ferris), new combination.</p></tp:treatment-sec><tp:treatment-sec sec-type="host" id="SECID0EYVAE"><title>Host plant.</title><p><italic><tp:taxon-name><tp:taxon-name-part taxon-name-part-type="genus" reg="Virola">Virola</tp:taxon-name-part> <tp:taxon-name-part taxon-name-part-type="species" reg="multiflora">multiflora</tp:taxon-name-part></tp:taxon-name></italic> (Standl.) A.C.Sm. (family <tp:taxon-name><tp:taxon-name-part taxon-name-part-type="family">Myristicaceae</tp:taxon-name-part></tp:taxon-name>)</p></tp:treatment-sec><tp:treatment-sec sec-type="etymology" id="SECID0EOWAE"><title>Etymology.</title><p>The specific epithet is the Latin genitive of the host plant genus, <italic><tp:taxon-name><tp:taxon-name-part taxon-name-part-type="genus" reg="Virola">Virola</tp:taxon-name-part></tp:taxon-name></italic>.</p></tp:treatment-sec><tp:treatment-sec sec-type="distribution" id="SECID0E2WAE"><title>Distribution.</title><p>Panama (Colón).</p><fig id="F2" position="float" orientation="portrait"><object-id xmlns:xlink="http://www.w3.org/1999/xlink" content-type="doi" xlink:type="simple">10.3897/zookeys.1047.68409.figure2</object-id><object-id xmlns:xlink="http://www.w3.org/1999/xlink" content-type="arpha" xlink:type="simple">D8005C40-6D1C-5024-9551-72C29E1C5D1D</object-id><label>Figure 2.</label><caption><p><italic><tp:taxon-name><tp:taxon-name-part taxon-name-part-type="genus" reg="Clavaspis">Clavaspis</tp:taxon-name-part> <tp:taxon-name-part taxon-name-part-type="species" reg="virolae">virolae</tp:taxon-name-part></tp:taxon-name></italic> Wei, Schneider, Normark &amp; Normark sp. nov. Adult female, full body view, illustrated from the holotype (D6676B); expanded view of pygidium, illustrated from the holotype (D6676B).</p></caption><graphic xmlns:xlink="http://www.w3.org/1999/xlink" xlink:href="zookeys-1047-001-g002.jpg" position="float" orientation="portrait" xlink:type="simple" id="oo_559382.jpg"><uri content-type="original_file" xlink:type="simple">https://binary.pensoft.net/fig/559382</uri></graphic></fig></tp:treatment-sec><ref-list><ref id="B14"><mixed-citation xmlns:xlink="http://www.w3.org/1999/xlink" xlink:type="simple"><person-group><name name-style="western"><surname>Normark</surname><given-names>BB</given-names></name><name name-style="western"><surname>Morse</surname><given-names>GE</given-names></name><name name-style="western"><surname>Krewinski</surname><given-names>A</given-names></name><name name-style="western"><surname>Okusu</surname><given-names>A</given-names></name></person-group> (<year>2014</year>) <article-title>Armored scale insects (<tp:taxon-name><tp:taxon-name-part taxon-name-part-type="order">Hemiptera</tp:taxon-name-part></tp:taxon-name>: <tp:taxon-name><tp:taxon-name-part taxon-name-part-type="family">Diaspididae</tp:taxon-name-part></tp:taxon-name>) of San Lorenzo National Park, Panama, with descriptions of two new species.</article-title><source>Annals of the Entomological Society of America</source><volume>107</volume>: <fpage>37</fpage>–<lpage>49</lpage>. <ext-link xlink:type="simple" ext-link-type="doi" xlink:href="10.1603/AN13110">https://doi.org/10.1603/AN13110</ext-link></mixed-citation></ref><ref id="B19"><mixed-citation xmlns:xlink="http://www.w3.org/1999/xlink" xlink:type="simple"><person-group><name name-style="western"><surname>Schneider</surname><given-names>SA</given-names></name><name name-style="western"><surname>Claps</surname><given-names>LE</given-names></name><name name-style="western"><surname>Wei</surname><given-names>J</given-names></name><name name-style="western"><surname>Normark</surname><given-names>RD</given-names></name><name name-style="western"><surname>Normark</surname><given-names>BB</given-names></name></person-group> (<year>2020</year>) <article-title>Five new species of <tp:taxon-name><tp:taxon-name-part taxon-name-part-type="tribe">Aspidiotini</tp:taxon-name-part></tp:taxon-name> (<tp:taxon-name><tp:taxon-name-part taxon-name-part-type="order">Hemiptera</tp:taxon-name-part></tp:taxon-name>, <tp:taxon-name><tp:taxon-name-part taxon-name-part-type="family">Diaspididae</tp:taxon-name-part></tp:taxon-name>, <tp:taxon-name><tp:taxon-name-part taxon-name-part-type="subfamily">Aspidiotinae</tp:taxon-name-part></tp:taxon-name>) from Argentina, with a key to Argentine species.</article-title><source>ZooKeys</source><volume>948</volume>: <fpage>47</fpage>–<lpage>73</lpage>. <ext-link xlink:type="simple" ext-link-type="doi" xlink:href="10.3897/zookeys.948.54618">https://doi.org/10.3897/zookeys.948.54618</ext-link></mixed-citation></ref><ref id="B5"><mixed-citation xmlns:xlink="http://www.w3.org/1999/xlink" xlink:type="simple"><person-group><name name-style="western"><surname>Ferris</surname><given-names>GF</given-names></name></person-group> (<year>1942</year>) <source>Atlas of the Scale Insects of North America. Series IV.</source><publisher-name>Oxford University Press</publisher-name>, <publisher-loc>London</publisher-loc>, <size units="page">253 pp</size>.</mixed-citation></ref></ref-list></tp:taxon-treatment>
