# Supplementary material for: Four new species of Aspidiotini (Hemiptera, Diaspididae, Aspidiotinae) from Panama, with a key to Panamanian species
Source: Zookeys. 2021 Jun 24;1047:1–25. doi: 10.3897/zookeys.1047.68409 (PMC8249359; doi:10.3897/zookeys.1047.68409)
Supplement: XML Treatment for Davidsonaspis tovomitae [file zookeys.1047.68409-treatment3.xml]

<!DOCTYPE tp:taxon-treatment
  PUBLIC "-//TaxonX//DTD Taxonomic Treatment Publishing DTD v0 20100105//EN" "tax-treatment-NSO.dtd">
<tp:taxon-treatment xmlns:tp="http://www.plazi.org/taxpub"><tp:treatment-meta><kwd-group><label>Taxon classification</label><kwd><named-content xmlns:xlink="http://www.w3.org/1999/xlink" content-type="kingdom">Animalia</named-content></kwd><kwd><named-content xmlns:xlink="http://www.w3.org/1999/xlink" content-type="order">Hemiptera</named-content></kwd><kwd><named-content xmlns:xlink="http://www.w3.org/1999/xlink" content-type="family">Diaspididae</named-content></kwd></kwd-group><mixed-citation publication-type="journal"><person-group><name><surname>Wei</surname><given-names>Jiufeng</given-names></name><name><surname>Schneider</surname><given-names>Scott A.</given-names></name><name><surname>Normark</surname><given-names>Roxanna D.</given-names></name><name><surname>Normark</surname><given-names>Benjamin B.</given-names></name></person-group><article-title>Four new species of <tp:taxon-name><tp:taxon-name-part taxon-name-part-type="tribe">Aspidiotini</tp:taxon-name-part></tp:taxon-name> (<tp:taxon-name><tp:taxon-name-part taxon-name-part-type="order">Hemiptera</tp:taxon-name-part></tp:taxon-name>, <tp:taxon-name><tp:taxon-name-part taxon-name-part-type="family">Diaspididae</tp:taxon-name-part></tp:taxon-name>, <tp:taxon-name><tp:taxon-name-part taxon-name-part-type="subfamily">Aspidiotinae</tp:taxon-name-part></tp:taxon-name>) from Panama, with a key to Panamanian species</article-title><source>Zookeys</source><day>24</day><month>6</month><year>2021</year><volume>1047</volume><fpage>1</fpage><lpage>25</lpage><pub-id pub-id-type="doi">10.3897/zookeys.1047.68409</pub-id></mixed-citation></tp:treatment-meta><tp:nomenclature><tp:taxon-name><object-id xmlns:xlink="http://www.w3.org/1999/xlink" content-type="arpha" xlink:type="simple">AF12E3F1-DF68-5462-846C-5FF31919BEA1</object-id>
            <tp:taxon-name-part taxon-name-part-type="genus" reg="Davidsonaspis">Davidsonaspis</tp:taxon-name-part>
            <tp:taxon-name-part taxon-name-part-type="species" reg="tovomitae">tovomitae</tp:taxon-name-part>
            <object-id xmlns:xlink="http://www.w3.org/1999/xlink" content-type="zoobank" xlink:type="simple">http://zoobank.org/EE712529-F0A9-4EAA-AB50-20F29BB27DF7</object-id>
          </tp:taxon-name><tp:taxon-authority>Wei, Schneider, Normark &amp; Normark</tp:taxon-authority><tp:taxon-status xmlns:xlink="http://www.w3.org/1999/xlink" xlink:type="simple">sp. nov.</tp:taxon-status><xref ref-type="fig" rid="F3">Figure 3</xref></tp:nomenclature><tp:treatment-sec sec-type="material" id="SECID0EFZAE"><title>Material examined.</title><p><bold><italic>Holotype</italic>:</bold> Panama • 1 adult female; Parque Nacional San Lorenzo Canopy Crane, Colón; <named-content xmlns:xlink="http://www.w3.org/1999/xlink" content-type="dwc:verbatimCoordinates" xlink:type="simple"><named-content content-type="geo-json" specific-use="{&#34;type&#34;:&#34;Point&#34;,&#34;coordinates&#34;:[-79.975400,9.280200]}" id="NCID0ETZAE" xlink:type="simple">9.2802°N, 79.9754°W</named-content></named-content>; 12.vi.2012, GE Morse &amp; BB Normark leg.; on <italic><tp:taxon-name><tp:taxon-name-part taxon-name-part-type="genus" reg="Tovomita">Tovomita</tp:taxon-name-part> <tp:taxon-name-part taxon-name-part-type="species" reg="longifolia">longifolia</tp:taxon-name-part></tp:taxon-name></italic>; <abbrev xmlns:xlink="http://www.w3.org/1999/xlink" content-type="institution" xlink:title="Museo de Invertebrados G. B. Fairchild, Panama City, Panama" id="ABBRID0ED1AE" xlink:type="simple">MIUP</abbrev> (D3919A). <bold><italic>Paratype</italic></bold>: Panama • 1 adult female; Parque Nacional San Lorenzo Canopy Crane, Colón; <named-content xmlns:xlink="http://www.w3.org/1999/xlink" content-type="dwc:verbatimCoordinates" xlink:type="simple"><named-content content-type="geo-json" specific-use="{&#34;type&#34;:&#34;Point&#34;,&#34;coordinates&#34;:[-79.975400,9.280200]}" id="NCID0EO1AE" xlink:type="simple">9.2802°N, 79.9754°W</named-content></named-content>; 15.i.2015; DA Peterson, GE Morse, H Shapiro, S Trujillo leg.; on <italic><tp:taxon-name><tp:taxon-name-part taxon-name-part-type="genus" reg="Tovomita">Tovomita</tp:taxon-name-part> <tp:taxon-name-part taxon-name-part-type="species" reg="longifolia">longifolia</tp:taxon-name-part></tp:taxon-name></italic>; <named-content xmlns:xlink="http://www.w3.org/1999/xlink" content-type="dwc:institutional_code" xlink:type="simple">UMEC</named-content> (D6433A).</p></tp:treatment-sec><tp:treatment-sec sec-type="description" id="SECID0ED2AE"><title>Description</title><p><bold>(<italic>N</italic> = 2). Adult female</bold> not pupillarial. Appearance in life not recorded. Slide-mounted adult female 870–1060 μm long, 670–790 μm wide, broadest at mesothorax. Body outline broadly obovate. Antennae simple, each with one conspicuous long seta. Distance between antennae 160 μm. Without any disc pores associated with anterior or posterior spiracles. <bold><italic>Lobes</italic></bold>. Pygidium with 3 pairs of lobes extending out from posterior margin, well sclerotized. <abbrev xmlns:xlink="http://www.w3.org/1999/xlink" xlink:title="first pygidial lobes" id="ABBRID0E12AE" xlink:type="simple">L1</abbrev> large, apically convergent, each lobe oval in shape, with minute notch near midpoint of outer margin; <abbrev xmlns:xlink="http://www.w3.org/1999/xlink" xlink:title="second pygidial lobes" id="ABBRID0E52AE" xlink:type="simple">L2</abbrev> distinctly smaller than <abbrev xmlns:xlink="http://www.w3.org/1999/xlink" xlink:title="first pygidial lobes" id="ABBRID0EC3AE" xlink:type="simple">L1</abbrev>, with 1 or 2 small notches on outer margin; <abbrev xmlns:xlink="http://www.w3.org/1999/xlink" xlink:title="third pygidial lobes" id="ABBRID0EG3AE" xlink:type="simple">L3</abbrev> similar in size and shape to <abbrev xmlns:xlink="http://www.w3.org/1999/xlink" xlink:title="second pygidial lobes" id="ABBRID0EK3AE" xlink:type="simple">L2</abbrev>, with 1 or 2 notches on outer margin and 0 or 1 notch on inner margin. <bold><italic>Plates</italic>.</bold> Without plates between <abbrev xmlns:xlink="http://www.w3.org/1999/xlink" xlink:title="first pygidial lobes" id="ABBRID0ES3AE" xlink:type="simple">L1</abbrev>; with 2 plates between <abbrev xmlns:xlink="http://www.w3.org/1999/xlink" xlink:title="first pygidial lobes" id="ABBRID0EW3AE" xlink:type="simple">L1</abbrev> and <abbrev xmlns:xlink="http://www.w3.org/1999/xlink" xlink:title="second pygidial lobes" id="ABBRID0E13AE" xlink:type="simple">L2</abbrev>, flabellate, apically fringed, each slightly longer than <abbrev xmlns:xlink="http://www.w3.org/1999/xlink" xlink:title="first pygidial lobes" id="ABBRID0E53AE" xlink:type="simple">L1</abbrev>, much longer than <abbrev xmlns:xlink="http://www.w3.org/1999/xlink" xlink:title="second pygidial lobes" id="ABBRID0EC4AE" xlink:type="simple">L2</abbrev>; three between <abbrev xmlns:xlink="http://www.w3.org/1999/xlink" xlink:title="second pygidial lobes" id="ABBRID0EG4AE" xlink:type="simple">L2</abbrev> and <abbrev xmlns:xlink="http://www.w3.org/1999/xlink" xlink:title="third pygidial lobes" id="ABBRID0EK4AE" xlink:type="simple">L3</abbrev>, flabellate, apically fringed, each plate longer than <abbrev xmlns:xlink="http://www.w3.org/1999/xlink" xlink:title="third pygidial lobes" id="ABBRID0EO4AE" xlink:type="simple">L3</abbrev>; three anterior to <abbrev xmlns:xlink="http://www.w3.org/1999/xlink" xlink:title="third pygidial lobes" id="ABBRID0ES4AE" xlink:type="simple">L3</abbrev>, branched and elaborately fringed on apical and lateral margins, much longer than <abbrev xmlns:xlink="http://www.w3.org/1999/xlink" xlink:title="third pygidial lobes" id="ABBRID0EW4AE" xlink:type="simple">L3</abbrev>, each with internal microduct. <bold><italic>Ducts</italic>.</bold> Dorsal macroducts of 1-barred type, dorsal submarginal macroducts about same size as marginal macroducts, long (120–140 μm) and narrowly ribbonlike, with minute orifices, few, only 10–15 on each side of pygidium. Also, with faux duct orifice on dorsum immediately anteriad of <abbrev xmlns:xlink="http://www.w3.org/1999/xlink" xlink:title="first pygidial lobes" id="ABBRID0E54AE" xlink:type="simple">L1</abbrev> – circular structure slightly larger than duct orifices, but without duct. Pre-pygidial dorsal macroducts few, shorter than those on pygidium, confined to margin and submargin, absent on segments III and IV, two present on each side of segments II, I, metathorax, and mesothorax. Ventral microducts shorter and thinner than dorsal macroducts, with a few present on submargin of each segment from abdominal segment V to prothorax. <bold><italic>Paraphyses</italic>.</bold> Three pairs of paraphyses present on each side of pygidium, variable, with lateral member of each pair often minute or absent. Medial pair of paraphyses anteriad of <abbrev xmlns:xlink="http://www.w3.org/1999/xlink" xlink:title="first pygidial lobes" id="ABBRID0EG5AE" xlink:type="simple">L1</abbrev>, medial member of pair arising from near inner angle of <abbrev xmlns:xlink="http://www.w3.org/1999/xlink" xlink:title="first pygidial lobes" id="ABBRID0EK5AE" xlink:type="simple">L1</abbrev>, extending nearly to anus and terminating in rounded knob, lateral member of pair minute, forming part of sclerotized rim of faux duct orifice; pair of paraphyses between <abbrev xmlns:xlink="http://www.w3.org/1999/xlink" xlink:title="first pygidial lobes" id="ABBRID0EO5AE" xlink:type="simple">L1</abbrev> and <abbrev xmlns:xlink="http://www.w3.org/1999/xlink" xlink:title="second pygidial lobes" id="ABBRID0ES5AE" xlink:type="simple">L2</abbrev> also with medial paraphysis much larger than lateral paraphysis; pair between <abbrev xmlns:xlink="http://www.w3.org/1999/xlink" xlink:title="second pygidial lobes" id="ABBRID0EW5AE" xlink:type="simple">L2</abbrev> and <abbrev xmlns:xlink="http://www.w3.org/1999/xlink" xlink:title="third pygidial lobes" id="ABBRID0E15AE" xlink:type="simple">L3</abbrev> usually about equal to each other in length, lateral member of pair sometimes obsolete. <bold><italic>Anal opening</italic></bold> nearly circular, maximum diameter 8 μm, located 23–25 μm (about 3 times diameter) from base of <abbrev xmlns:xlink="http://www.w3.org/1999/xlink" xlink:title="first pygidial lobes" id="ABBRID0EB6AE" xlink:type="simple">L1</abbrev>. <bold><italic>Perivulvar pores</italic></bold> absent.</p></tp:treatment-sec><tp:treatment-sec sec-type="DNA sequences" id="SECID0ER6AE"><title>DNA sequences.</title><p>DNA sequences from 3 loci of the holotype of <italic><tp:taxon-name><tp:taxon-name-part taxon-name-part-type="genus" reg="Davidsonaspis">Davidsonaspis</tp:taxon-name-part> <tp:taxon-name-part taxon-name-part-type="species" reg="tovomitae">tovomitae</tp:taxon-name-part></tp:taxon-name></italic> have been published: the large ribosomal subunit (<abbrev xmlns:xlink="http://www.w3.org/1999/xlink" xlink:title="large ribosomal subunit" id="ABBRID0EDAAG" xlink:type="simple">28S</abbrev>; GenBank accession number <ext-link xmlns:xlink="http://www.w3.org/1999/xlink" ext-link-type="gen" xlink:href="KY219920" xlink:type="simple">KY219920</ext-link>), elongation factor 1-alpha (<abbrev xmlns:xlink="http://www.w3.org/1999/xlink" xlink:title="elongation factor 1-alpha" id="ABBRID0EHAAG" xlink:type="simple">EF-1α</abbrev>; <ext-link xmlns:xlink="http://www.w3.org/1999/xlink" ext-link-type="gen" xlink:href="KY221745" xlink:type="simple">KY221745</ext-link>), and carbamoylphosphate synthetase (CAD; <ext-link xmlns:xlink="http://www.w3.org/1999/xlink" ext-link-type="gen" xlink:href="MH916177" xlink:type="simple">MH916177</ext-link>). The small ribosomal subunit (<abbrev xmlns:xlink="http://www.w3.org/1999/xlink" xlink:title="small ribosomal subunit" id="ABBRID0EVAAG" xlink:type="simple">16S</abbrev>) sequences of the primary bacterial endosymbiont, <italic><tp:taxon-name><tp:taxon-name-part taxon-name-part-type="genus" reg="Uzinura">Uzinura</tp:taxon-name-part> <tp:taxon-name-part taxon-name-part-type="species" reg="diaspidicola">diaspidicola</tp:taxon-name-part></tp:taxon-name></italic>, of the holotype has also been published (<ext-link xmlns:xlink="http://www.w3.org/1999/xlink" ext-link-type="gen" xlink:href="KY220578" xlink:type="simple">KY220578</ext-link>).</p></tp:treatment-sec><tp:treatment-sec sec-type="Informal synonyms" id="SECID0EJBAG"><title>Informal synonyms.</title><p>The holotype of <italic><tp:taxon-name><tp:taxon-name-part taxon-name-part-type="genus" reg="Davidsonaspis">D.</tp:taxon-name-part> <tp:taxon-name-part taxon-name-part-type="species" reg="tovomitae">tovomitae</tp:taxon-name-part></tp:taxon-name></italic> has appeared in published phylogenetic trees, where it was labeled “<tp:taxon-name><tp:taxon-name-part taxon-name-part-type="genus" reg="Davidsonaspis">Davidsonaspis</tp:taxon-name-part></tp:taxon-name> ud3919” (<xref ref-type="bibr" rid="B21">Schneider et al. 2018</xref>) or “<tp:taxon-name><tp:taxon-name-part taxon-name-part-type="genus" reg="Davidsonaspis">Davidsonaspis</tp:taxon-name-part></tp:taxon-name> undescr” (<xref ref-type="bibr" rid="B15">Normark et al. 2019</xref>).</p></tp:treatment-sec><tp:treatment-sec sec-type="remarks" id="SECID0EOCAG"><title>Remarks.</title><p>The only other known species in this genus is <italic><tp:taxon-name><tp:taxon-name-part taxon-name-part-type="genus" reg="Davidsonaspis">Davidsonaspis</tp:taxon-name-part> <tp:taxon-name-part taxon-name-part-type="species" reg="aguacatae">aguacatae</tp:taxon-name-part></tp:taxon-name></italic> (Evans, Watson, and Miller), found on avocados in Mexico. <italic><tp:taxon-name><tp:taxon-name-part taxon-name-part-type="genus" reg="Davidsonaspis">D.</tp:taxon-name-part> <tp:taxon-name-part taxon-name-part-type="species" reg="aguacatae">aguacatae</tp:taxon-name-part></tp:taxon-name></italic> had originally been assigned to <italic><tp:taxon-name><tp:taxon-name-part taxon-name-part-type="genus" reg="Abgrallaspis">Abgrallaspis</tp:taxon-name-part></tp:taxon-name></italic> Balachowsky (<xref ref-type="bibr" rid="B3">Evans et al. 2009</xref>), but was later reassigned to a new genus <italic><tp:taxon-name><tp:taxon-name-part taxon-name-part-type="genus" reg="Davidsonaspis">Davidsonaspis</tp:taxon-name-part></tp:taxon-name></italic> Normark (<xref ref-type="bibr" rid="B14">Normark et al. 2014</xref>). The new species can be distinguished from <italic><tp:taxon-name><tp:taxon-name-part taxon-name-part-type="genus" reg="Davidsonaspis">D.</tp:taxon-name-part> <tp:taxon-name-part taxon-name-part-type="species" reg="aguacatae">aguacatae</tp:taxon-name-part></tp:taxon-name></italic> in having a series of 3 plates anterior to <abbrev xmlns:xlink="http://www.w3.org/1999/xlink" xlink:title="third pygidial lobes" id="ABBRID0ELEAG" xlink:type="simple">L3</abbrev>, each as broad as <abbrev xmlns:xlink="http://www.w3.org/1999/xlink" xlink:title="third pygidial lobes" id="ABBRID0EPEAG" xlink:type="simple">L3</abbrev> and elaborately fringed on apical and lateral margins; in <italic><tp:taxon-name><tp:taxon-name-part taxon-name-part-type="genus" reg="Davidsonaspis">D.</tp:taxon-name-part> <tp:taxon-name-part taxon-name-part-type="species" reg="aguacatae">aguacatae</tp:taxon-name-part></tp:taxon-name></italic>, plates anterior to <abbrev xmlns:xlink="http://www.w3.org/1999/xlink" xlink:title="third pygidial lobes" id="ABBRID0E5EAG" xlink:type="simple">L3</abbrev> are narrower than <abbrev xmlns:xlink="http://www.w3.org/1999/xlink" xlink:title="third pygidial lobes" id="ABBRID0ECFAG" xlink:type="simple">L3</abbrev> and only slightly fringed. <italic><tp:taxon-name><tp:taxon-name-part taxon-name-part-type="genus" reg="Davidsonaspis">D.</tp:taxon-name-part> <tp:taxon-name-part taxon-name-part-type="species" reg="tovomitae">tovomitae</tp:taxon-name-part></tp:taxon-name></italic> otherwise closely resembles <italic><tp:taxon-name><tp:taxon-name-part taxon-name-part-type="genus" reg="Davidsonaspis">D.</tp:taxon-name-part> <tp:taxon-name-part taxon-name-part-type="species" reg="aguacatae">aguacatae</tp:taxon-name-part></tp:taxon-name></italic>, and the two species form a clade in published molecular phylogenetic trees (<xref ref-type="bibr" rid="B21">Schneider et al. 2018</xref>; <xref ref-type="bibr" rid="B15">Normark et al. 2019</xref>). The structure we refer to as a faux duct orifice anteriad of <abbrev xmlns:xlink="http://www.w3.org/1999/xlink" xlink:title="first pygidial lobes" id="ABBRID0EEGAG" xlink:type="simple">L1</abbrev> is illustrated by <xref ref-type="bibr" rid="B3">Evans et al. (2009)</xref> but not mentioned in their description. In one of their 2 illustrations of the pygidium of <italic><tp:taxon-name><tp:taxon-name-part taxon-name-part-type="genus" reg="Davidsonaspis">D.</tp:taxon-name-part> <tp:taxon-name-part taxon-name-part-type="species" reg="aguacatae">aguacatae</tp:taxon-name-part></tp:taxon-name></italic> the structure is shown with a central dot, as if it were the circular base of a seta, but in <italic><tp:taxon-name><tp:taxon-name-part taxon-name-part-type="genus" reg="Davidsonaspis">D.</tp:taxon-name-part> <tp:taxon-name-part taxon-name-part-type="species" reg="tovomitae">tovomitae</tp:taxon-name-part></tp:taxon-name></italic> no seta is present there.</p></tp:treatment-sec><tp:treatment-sec sec-type="host" id="SECID0ECHAG"><title>Host plant.</title><p><italic><tp:taxon-name><tp:taxon-name-part taxon-name-part-type="genus" reg="Tovomita">Tovomita</tp:taxon-name-part> <tp:taxon-name-part taxon-name-part-type="species" reg="longifolia">longifolia</tp:taxon-name-part></tp:taxon-name></italic> (Rich.) Hochr. (family <tp:taxon-name><tp:taxon-name-part taxon-name-part-type="family">Clusiaceae</tp:taxon-name-part></tp:taxon-name>)</p></tp:treatment-sec><tp:treatment-sec sec-type="etymology" id="SECID0EYHAG"><title>Etymology.</title><p>The specific epithet is the Latin genitive of the host plant genus, <italic><tp:taxon-name><tp:taxon-name-part taxon-name-part-type="genus" reg="Tovomita">Tovomita</tp:taxon-name-part></tp:taxon-name></italic>.</p></tp:treatment-sec><tp:treatment-sec sec-type="distribution" id="SECID0EFIAG"><title>Distribution.</title><p>Panama (Colón).</p><fig id="F3" position="float" orientation="portrait"><object-id xmlns:xlink="http://www.w3.org/1999/xlink" content-type="doi" xlink:type="simple">10.3897/zookeys.1047.68409.figure3</object-id><object-id xmlns:xlink="http://www.w3.org/1999/xlink" content-type="arpha" xlink:type="simple">B8B9F500-9B5B-54CB-8626-6D5EEBA42A87</object-id><label>Figure 3.</label><caption><p><italic><tp:taxon-name><tp:taxon-name-part taxon-name-part-type="genus" reg="Davidsonaspis">Davidsonaspis</tp:taxon-name-part> <tp:taxon-name-part taxon-name-part-type="species" reg="tovomitae">tovomitae</tp:taxon-name-part></tp:taxon-name></italic> Wei, Schneider, Normark &amp; Normark sp. nov. Adult female, full body view, illustrated from the holotype (D3919A); expanded view of pygidium, illustrated from the holotype (D3919A).</p></caption><graphic xmlns:xlink="http://www.w3.org/1999/xlink" xlink:href="zookeys-1047-001-g003.jpg" position="float" orientation="portrait" xlink:type="simple" id="oo_559383.jpg"><uri content-type="original_file" xlink:type="simple">https://binary.pensoft.net/fig/559383</uri></graphic></fig></tp:treatment-sec><ref-list><ref id="B21"><mixed-citation xmlns:xlink="http://www.w3.org/1999/xlink" xlink:type="simple"><person-group><name name-style="western"><surname>Schneider</surname><given-names>SA</given-names></name><name name-style="western"><surname>Okusu</surname><given-names>A</given-names></name><name name-style="western"><surname>Normark</surname><given-names>BB</given-names></name></person-group> (<year>2018</year>) <article-title>Molecular phylogenetics of <tp:taxon-name><tp:taxon-name-part taxon-name-part-type="tribe">Aspidiotini</tp:taxon-name-part></tp:taxon-name> armored scale insects (<tp:taxon-name><tp:taxon-name-part taxon-name-part-type="order">Hemiptera</tp:taxon-name-part></tp:taxon-name>: <tp:taxon-name><tp:taxon-name-part taxon-name-part-type="family">Diaspididae</tp:taxon-name-part></tp:taxon-name>) reveals rampant paraphyly, curious species radiations, and multiple origins of association with <italic><tp:taxon-name><tp:taxon-name-part taxon-name-part-type="genus">Melissotarsus</tp:taxon-name-part></tp:taxon-name></italic> ants (<tp:taxon-name><tp:taxon-name-part taxon-name-part-type="order">Hymenoptera</tp:taxon-name-part></tp:taxon-name>: <tp:taxon-name><tp:taxon-name-part taxon-name-part-type="family">Formicidae</tp:taxon-name-part></tp:taxon-name>).</article-title><source>Molecular Phylogenetics and Evolution</source><volume>129</volume>: <fpage>291</fpage>–<lpage>303</lpage>. <ext-link xlink:type="simple" ext-link-type="doi" xlink:href="10.1016/j.ympev.2018.09.003">https://doi.org/10.1016/j.ympev.2018.09.003</ext-link></mixed-citation></ref><ref id="B15"><mixed-citation xmlns:xlink="http://www.w3.org/1999/xlink" xlink:type="simple"><person-group><name name-style="western"><surname>Normark</surname><given-names>BB</given-names></name><name name-style="western"><surname>Okusu</surname><given-names>A</given-names></name><name name-style="western"><surname>Morse</surname><given-names>GE</given-names></name><name name-style="western"><surname>Peterson</surname><given-names>DA</given-names></name><name name-style="western"><surname>Itioka</surname><given-names>T</given-names></name><name name-style="western"><surname>Schneider</surname><given-names>SA</given-names></name></person-group> (<year>2019</year>) <article-title>Phylogeny and classification of armored scale insects (<tp:taxon-name><tp:taxon-name-part taxon-name-part-type="order">Hemiptera</tp:taxon-name-part></tp:taxon-name>: <tp:taxon-name><tp:taxon-name-part taxon-name-part-type="above-genus">Coccomorpha</tp:taxon-name-part></tp:taxon-name>: <tp:taxon-name><tp:taxon-name-part taxon-name-part-type="family">Diaspididae</tp:taxon-name-part></tp:taxon-name>).</article-title><source>Zootaxa</source><volume>4616</volume>: <fpage>001</fpage>–<lpage>098</lpage>. <ext-link xlink:type="simple" ext-link-type="doi" xlink:href="10.11646/zootaxa.4616.1.1">https://doi.org/10.11646/zootaxa.4616.1.1</ext-link></mixed-citation></ref><ref id="B3"><mixed-citation xmlns:xlink="http://www.w3.org/1999/xlink" xlink:type="simple"><person-group><name name-style="western"><surname>Evans</surname><given-names>GA</given-names></name><name name-style="western"><surname>Watson</surname><given-names>GW</given-names></name><name name-style="western"><surname>Miller</surname><given-names>DR</given-names></name></person-group> (<year>2009</year>) <article-title>A new species of armored scale (<tp:taxon-name><tp:taxon-name-part taxon-name-part-type="order">Hemiptera</tp:taxon-name-part></tp:taxon-name>: <tp:taxon-name><tp:taxon-name-part taxon-name-part-type="superfamily">Coccoidea</tp:taxon-name-part></tp:taxon-name>: <tp:taxon-name><tp:taxon-name-part taxon-name-part-type="family">Diaspididae</tp:taxon-name-part></tp:taxon-name>) found on avocado fruit from Mexico and a key to the species of armored scales found on avocado worldwide.</article-title><source>Zootaxa</source><volume>1991</volume>: <fpage>57</fpage>–<lpage>68</lpage>. <ext-link xlink:type="simple" ext-link-type="doi" xlink:href="10.11646/zootaxa.1991.1.5">https://doi.org/10.11646/zootaxa.1991.1.5</ext-link></mixed-citation></ref><ref id="B14"><mixed-citation xmlns:xlink="http://www.w3.org/1999/xlink" xlink:type="simple"><person-group><name name-style="western"><surname>Normark</surname><given-names>BB</given-names></name><name name-style="western"><surname>Morse</surname><given-names>GE</given-names></name><name name-style="western"><surname>Krewinski</surname><given-names>A</given-names></name><name name-style="western"><surname>Okusu</surname><given-names>A</given-names></name></person-group> (<year>2014</year>) <article-title>Armored scale insects (<tp:taxon-name><tp:taxon-name-part taxon-name-part-type="order">Hemiptera</tp:taxon-name-part></tp:taxon-name>: <tp:taxon-name><tp:taxon-name-part taxon-name-part-type="family">Diaspididae</tp:taxon-name-part></tp:taxon-name>) of San Lorenzo National Park, Panama, with descriptions of two new species.</article-title><source>Annals of the Entomological Society of America</source><volume>107</volume>: <fpage>37</fpage>–<lpage>49</lpage>. <ext-link xlink:type="simple" ext-link-type="doi" xlink:href="10.1603/AN13110">https://doi.org/10.1603/AN13110</ext-link></mixed-citation></ref></ref-list></tp:taxon-treatment>
