# Supplementary material for: Four new species of Aspidiotini (Hemiptera, Diaspididae, Aspidiotinae) from Panama, with a key to Panamanian species
Source: Zookeys. 2021 Jun 24;1047:1–25. doi: 10.3897/zookeys.1047.68409 (PMC8249359; doi:10.3897/zookeys.1047.68409)
Supplement: XML Treatment for Rungaspis neotropicalis [file zookeys.1047.68409-treatment4.xml]

<!DOCTYPE tp:taxon-treatment
  PUBLIC "-//TaxonX//DTD Taxonomic Treatment Publishing DTD v0 20100105//EN" "tax-treatment-NSO.dtd">
<tp:taxon-treatment xmlns:tp="http://www.plazi.org/taxpub"><tp:treatment-meta><kwd-group><label>Taxon classification</label><kwd><named-content xmlns:xlink="http://www.w3.org/1999/xlink" content-type="kingdom">Animalia</named-content></kwd><kwd><named-content xmlns:xlink="http://www.w3.org/1999/xlink" content-type="order">Hemiptera</named-content></kwd><kwd><named-content xmlns:xlink="http://www.w3.org/1999/xlink" content-type="family">Diaspididae</named-content></kwd></kwd-group><mixed-citation publication-type="journal"><person-group><name><surname>Wei</surname><given-names>Jiufeng</given-names></name><name><surname>Schneider</surname><given-names>Scott A.</given-names></name><name><surname>Normark</surname><given-names>Roxanna D.</given-names></name><name><surname>Normark</surname><given-names>Benjamin B.</given-names></name></person-group><article-title>Four new species of <tp:taxon-name><tp:taxon-name-part taxon-name-part-type="tribe">Aspidiotini</tp:taxon-name-part></tp:taxon-name> (<tp:taxon-name><tp:taxon-name-part taxon-name-part-type="order">Hemiptera</tp:taxon-name-part></tp:taxon-name>, <tp:taxon-name><tp:taxon-name-part taxon-name-part-type="family">Diaspididae</tp:taxon-name-part></tp:taxon-name>, <tp:taxon-name><tp:taxon-name-part taxon-name-part-type="subfamily">Aspidiotinae</tp:taxon-name-part></tp:taxon-name>) from Panama, with a key to Panamanian species</article-title><source>Zookeys</source><day>24</day><month>6</month><year>2021</year><volume>1047</volume><fpage>1</fpage><lpage>25</lpage><pub-id pub-id-type="doi">10.3897/zookeys.1047.68409</pub-id></mixed-citation></tp:treatment-meta><tp:nomenclature><tp:taxon-name><object-id xmlns:xlink="http://www.w3.org/1999/xlink" content-type="arpha" xlink:type="simple">5DFB5CD3-8322-5043-9D6C-CA4FF1DF05D6</object-id>
            <tp:taxon-name-part taxon-name-part-type="genus" reg="Rungaspis">Rungaspis</tp:taxon-name-part>
            <tp:taxon-name-part taxon-name-part-type="species" reg="neotropicalis">neotropicalis</tp:taxon-name-part>
            <object-id xmlns:xlink="http://www.w3.org/1999/xlink" content-type="zoobank" xlink:type="simple">http://zoobank.org/02D416A8-3589-4AC4-877A-3F3A88E7C59B</object-id>
          </tp:taxon-name><tp:taxon-authority>Wei, Schneider, Normark &amp; Normark</tp:taxon-authority><tp:taxon-status xmlns:xlink="http://www.w3.org/1999/xlink" xlink:type="simple">sp. nov.</tp:taxon-status><xref ref-type="fig" rid="F4">Figures 4</xref><xref ref-type="fig" rid="F5">, 5</xref></tp:nomenclature><tp:treatment-sec sec-type="material" id="SECID0ETKAG"><title>Material examined.</title><p><bold><italic>Holotype</italic>:</bold> Panama • 1 adult female; Parque Nacional San Lorenzo Canopy Crane, Colón; <named-content xmlns:xlink="http://www.w3.org/1999/xlink" content-type="dwc:verbatimCoordinates" xlink:type="simple"><named-content content-type="geo-json" specific-use="{&#34;type&#34;:&#34;Point&#34;,&#34;coordinates&#34;:[-79.975400,9.280200]}" id="NCID0EBLAG" xlink:type="simple">9.2802°N, 79.9754°W</named-content></named-content>; 20.vi.2012; GE Morse &amp; BB Normark leg.; on <italic><tp:taxon-name><tp:taxon-name-part taxon-name-part-type="genus" reg="Marila">Marila</tp:taxon-name-part> <tp:taxon-name-part taxon-name-part-type="species" reg="laxiflora">laxiflora</tp:taxon-name-part></tp:taxon-name></italic> Rusby; <abbrev xmlns:xlink="http://www.w3.org/1999/xlink" content-type="institution" xlink:title="Museo de Invertebrados G. B. Fairchild, Panama City, Panama" id="ABBRID0ERLAG" xlink:type="simple">MIUP</abbrev> (D4168I). <bold><italic>Paratypes</italic></bold>: • 4 adult females; same data as holotype; <named-content xmlns:xlink="http://www.w3.org/1999/xlink" content-type="dwc:institutional_code" xlink:type="simple">USNM</named-content> (D3953K, D4168B, D6550C, D6552B); • 5 adult females; same data as holotype; <named-content xmlns:xlink="http://www.w3.org/1999/xlink" content-type="dwc:institutional_code" xlink:type="simple">UMEC</named-content> (D3953J, D3953P, D3995B, D4168E, D6703C).</p></tp:treatment-sec><tp:treatment-sec sec-type="description" id="SECID0EDMAG"><title>Description.</title><p><bold>Adult female</bold> (<italic>N</italic> = 10) in some cases pupillarial, enclosed within sclerotized cuticle of 2<sup>nd</sup> instar; some individuals non-pupillarial. Appearance in life not recorded. Slide-mounted adult female 350–610 μm long (holotype 540 μm, median 540 μm), 280–500 μm wide (holotype 410 μm, median 420 μm), broadest at mesothorax. Body outline broadly oval, with slight indentation between prothorax and mesothorax. Derm membranous throughout at maturity in pupllarial individuals; cephalothorax and pygidium becoming sclerotized at maturity in some non-pupillarial individuals. Antennae simple, each with one long seta. Distance between antennae 51–73 μm. Eye a submarginal dorsal tubercle on prothorax. Without disc pores associated with anterior or posterior spiracles. Venter of mesothorax with about 6 transverse, irregular rows of sclerotized spicules in submedial area, posterolaterad of mouthparts. <bold><italic>Lobes</italic>.</bold> Pygidium with 1 or 2 pairs of lobes; <abbrev xmlns:xlink="http://www.w3.org/1999/xlink" xlink:title="first pygidial lobes" id="ABBRID0E3MAG" xlink:type="simple">L1</abbrev> well developed, subquadrate, with parallel inner margins separated by exceedingly narrow space, lobes slightly longer than wide, rounded apically, with 1 large notch near apex on lateral margin and 0–1 notch near apex on medial margin; <abbrev xmlns:xlink="http://www.w3.org/1999/xlink" xlink:title="first pygidial lobes" id="ABBRID0EANAG" xlink:type="simple">L1</abbrev> each with well-developed basal sclerosis, slightly narrower and longer than lobe; <abbrev xmlns:xlink="http://www.w3.org/1999/xlink" xlink:title="second pygidial lobes" id="ABBRID0EENAG" xlink:type="simple">L2</abbrev>, when fully developed, forming a small, sclerotized projection, about one-third length of <abbrev xmlns:xlink="http://www.w3.org/1999/xlink" xlink:title="first pygidial lobes" id="ABBRID0EINAG" xlink:type="simple">L1</abbrev> and much narrower, without notches; <abbrev xmlns:xlink="http://www.w3.org/1999/xlink" xlink:title="second pygidial lobes" id="ABBRID0EMNAG" xlink:type="simple">L2</abbrev> often absent or represented by a membranous projection or low, sclerotized point; <abbrev xmlns:xlink="http://www.w3.org/1999/xlink" xlink:title="third pygidial lobes" id="ABBRID0EQNAG" xlink:type="simple">L3</abbrev> absent. <bold><italic>Plates</italic>.</bold> With 2 narrow, elongate plates in first space, slightly fringed, with a few tines, and 1 or 2 simple plates laterad of position of <abbrev xmlns:xlink="http://www.w3.org/1999/xlink" xlink:title="second pygidial lobes" id="ABBRID0EYNAG" xlink:type="simple">L2</abbrev>; no other plates present. <bold><italic>Ducts</italic>.</bold> Dorsal macroducts of 1-barred type, slender, much broader than ventral microducts, few in number, restricted to margin of pygidium; with 1–3 (usually 2) ducts in first space, 0–2 (usually 1) immediately laterad of <abbrev xmlns:xlink="http://www.w3.org/1999/xlink" xlink:title="second pygidial lobes" id="ABBRID0EAOAG" xlink:type="simple">L2</abbrev>, and 0–1 (usually 0) laterad of seta marking segment VI, making a total of only 1–4 ducts (usually 4) on each side of pygidium. Ventral microducts exceedingly narrow, present along pygidial margin and scattered in submedial areas of other segments. <bold><italic>Paraphyses</italic></bold> absent. <bold><italic>Anal opening</italic></bold> subcircular, 8–11 μm in length and width, positioned 17–37 μm from base of <abbrev xmlns:xlink="http://www.w3.org/1999/xlink" xlink:title="first pygidial lobes" id="ABBRID0EKOAG" xlink:type="simple">L1</abbrev>, located within posterior half of pygidium. <bold><italic>Perivulvar pores</italic></bold> absent.</p><fig id="F4" position="float" orientation="portrait"><object-id xmlns:xlink="http://www.w3.org/1999/xlink" content-type="doi" xlink:type="simple">10.3897/zookeys.1047.68409.figure4</object-id><object-id xmlns:xlink="http://www.w3.org/1999/xlink" content-type="arpha" xlink:type="simple">07385DE8-64C5-5456-880A-06DD74E0B440</object-id><label>Figure 4.</label><caption><p><italic><tp:taxon-name><tp:taxon-name-part taxon-name-part-type="genus" reg="Rungaspis">Rungaspis</tp:taxon-name-part> <tp:taxon-name-part taxon-name-part-type="species" reg="neotropicalis">neotropicalis</tp:taxon-name-part></tp:taxon-name></italic> Wei, Schneider, Normark &amp; Normark sp. nov. Adult female, full body view, illustrated from the holotype (D4168I); expanded view of pygidium, illustrated from the holotype (D4168I).</p></caption><graphic xmlns:xlink="http://www.w3.org/1999/xlink" xlink:href="zookeys-1047-001-g004.jpg" position="float" orientation="portrait" xlink:type="simple" id="oo_559384.jpg"><uri content-type="original_file" xlink:type="simple">https://binary.pensoft.net/fig/559384</uri></graphic></fig><p><bold>Second-instar female</bold> (<italic>N</italic> = 8) Appearance in life not recorded. Slide-mounted second-instar female 340–620 μm long (median 460 μm), 270–400 μm wide (median 340 μm), broadest at mesothorax. Body outline oval. Antennae simple, each with one long seta. Distance between antennae 54–96 μm. Without disc pores associated with anterior or posterior spiracles. <bold><italic>Lobes</italic>.</bold> Pygidium with 3 pairs of well-developed lobes; <abbrev xmlns:xlink="http://www.w3.org/1999/xlink" xlink:title="first pygidial lobes" id="ABBRID0EFQAG" xlink:type="simple">L1</abbrev> subquadrate, with parallel inner margins separated by exceedingly narrow space, lobes slightly longer than wide, rounded apically, with 1 large notch near apex on lateral margin and 0–1 notch near apex on medial margin; <abbrev xmlns:xlink="http://www.w3.org/1999/xlink" xlink:title="first pygidial lobes" id="ABBRID0EJQAG" xlink:type="simple">L1</abbrev> each with well-developed basal sclerosis, slightly narrower and longer than lobe; <abbrev xmlns:xlink="http://www.w3.org/1999/xlink" xlink:title="second pygidial lobes" id="ABBRID0ENQAG" xlink:type="simple">L2</abbrev> nearly as long as <abbrev xmlns:xlink="http://www.w3.org/1999/xlink" xlink:title="first pygidial lobes" id="ABBRID0ERQAG" xlink:type="simple">L1</abbrev> but much narrower, rounded at apex, without notches or with slight notch on lateral margin; <abbrev xmlns:xlink="http://www.w3.org/1999/xlink" xlink:title="third pygidial lobes" id="ABBRID0EVQAG" xlink:type="simple">L3</abbrev> subtriangular, slightly narrower and shorter than <abbrev xmlns:xlink="http://www.w3.org/1999/xlink" xlink:title="second pygidial lobes" id="ABBRID0EZQAG" xlink:type="simple">L2</abbrev>, without notches. <bold><italic>Plates</italic>.</bold> Without plates between <abbrev xmlns:xlink="http://www.w3.org/1999/xlink" xlink:title="first pygidial lobes" id="ABBRID0EBRAG" xlink:type="simple">L1</abbrev>. With 2 narrow plates in first space, 2 broader plates in second space, and a series of 5 or 6 plates laterad of <abbrev xmlns:xlink="http://www.w3.org/1999/xlink" xlink:title="third pygidial lobes" id="ABBRID0EFRAG" xlink:type="simple">L3</abbrev>. All plates similar in length to adjacent lobes and fringed at apex, with plates anterior to <abbrev xmlns:xlink="http://www.w3.org/1999/xlink" xlink:title="third pygidial lobes" id="ABBRID0EJRAG" xlink:type="simple">L3</abbrev> becoming progressively lower and less fringed anteriorly. Plates of the first and second spaces subtended by conspicuous ducts, about a third as wide as dorsal macroducts and nearly as long, much wider and longer than ventral microducts. <bold><italic>Ducts</italic>.</bold> Dorsal macroducts of 1-barred type, broad, all submarginal; with 2 ducts in a short row arising from first space, 2 in the second space, and 1 laterad of <abbrev xmlns:xlink="http://www.w3.org/1999/xlink" xlink:title="third pygidial lobes" id="ABBRID0ERRAG" xlink:type="simple">L3</abbrev>, making a total of 5 on each side of pygidium. Ventral microducts exceedingly narrow, short, present along pygidial margin and scattered in submedial areas of other segments. <bold><italic>Paraphyses</italic></bold> absent. <bold><italic>Anal opening</italic></bold> oval to subcircular, 8–14 μm in length, 7–8 μm in width, positioned 23–40 μm from base of <abbrev xmlns:xlink="http://www.w3.org/1999/xlink" xlink:title="first pygidial lobes" id="ABBRID0E2RAG" xlink:type="simple">L1</abbrev>, located within posterior half of pygidium.</p></tp:treatment-sec><tp:treatment-sec sec-type="DNA sequences" id="SECID0E6RAG"><title>DNA sequences.</title><p>Several DNA sequences of <italic><tp:taxon-name><tp:taxon-name-part taxon-name-part-type="genus" reg="Rungaspis">Rungaspis</tp:taxon-name-part> <tp:taxon-name-part taxon-name-part-type="species" reg="neotropicalis">neotropicalis</tp:taxon-name-part></tp:taxon-name></italic> have been published, including fragments of 3 gene regions: the large ribosomal subunit (<abbrev xmlns:xlink="http://www.w3.org/1999/xlink" xlink:title="large ribosomal subunit" id="ABBRID0EQSAG" xlink:type="simple">28S</abbrev>; D3953H, D3953J, D3953R, D3953V, D4168B, D4168E,D4168I, D4168J, D4249H, D4249L; Genbank accession numbers <ext-link xmlns:xlink="http://www.w3.org/1999/xlink" ext-link-type="gen" xlink:href="MT677181" xlink:type="simple">MT677181</ext-link>–<ext-link xmlns:xlink="http://www.w3.org/1999/xlink" ext-link-type="gen" xlink:href="MTT677184" xlink:type="simple">MTT677184</ext-link>, <ext-link xmlns:xlink="http://www.w3.org/1999/xlink" ext-link-type="gen" xlink:href="MTT677266" xlink:type="simple">MTT677266</ext-link>–<ext-link xmlns:xlink="http://www.w3.org/1999/xlink" ext-link-type="gen" xlink:href="MTT677296" xlink:type="simple">MTT677296</ext-link>, <ext-link xmlns:xlink="http://www.w3.org/1999/xlink" ext-link-type="gen" xlink:href="MT677294" xlink:type="simple">MT677294</ext-link>), elongation factor 1-alpha (<abbrev xmlns:xlink="http://www.w3.org/1999/xlink" xlink:title="elongation factor 1-alpha" id="ABBRID0ENTAG" xlink:type="simple">EF-1α</abbrev>; D3953J, D3953V, D3953W, D3995B; D4168A, D4168B, D4168E, D4168J, D4249H, D4249L; <ext-link xmlns:xlink="http://www.w3.org/1999/xlink" ext-link-type="gen" xlink:href="KY221749" xlink:type="simple">KY221749</ext-link>, <ext-link xmlns:xlink="http://www.w3.org/1999/xlink" ext-link-type="gen" xlink:href="MH915953" xlink:type="simple">MH915953</ext-link>, <ext-link xmlns:xlink="http://www.w3.org/1999/xlink" ext-link-type="gen" xlink:href="MH915954" xlink:type="simple">MH915954</ext-link>, <ext-link xmlns:xlink="http://www.w3.org/1999/xlink" ext-link-type="gen" xlink:href="MT64783" xlink:type="simple">MT64783</ext-link>, <ext-link xmlns:xlink="http://www.w3.org/1999/xlink" ext-link-type="gen" xlink:href="MT642022" xlink:type="simple">MT642022</ext-link>, <ext-link xmlns:xlink="http://www.w3.org/1999/xlink" ext-link-type="gen" xlink:href="MT642025" xlink:type="simple">MT642025</ext-link>–<ext-link xmlns:xlink="http://www.w3.org/1999/xlink" ext-link-type="gen" xlink:href="MT642029" xlink:type="simple">MT642029</ext-link>, <ext-link xmlns:xlink="http://www.w3.org/1999/xlink" ext-link-type="gen" xlink:href="MT642031" xlink:type="simple">MT642031</ext-link>, <ext-link xmlns:xlink="http://www.w3.org/1999/xlink" ext-link-type="gen" xlink:href="MT642032" xlink:type="simple">MT642032</ext-link>), and cytochrome oxidase I and II (COI–II; D3953H, D3953J, D3953R, D3953V, D3995B, D4168A, D4168B, D4168E, D4168I, D4168J, D4249G, D4249H, D4249L; <ext-link xmlns:xlink="http://www.w3.org/1999/xlink" ext-link-type="gen" xlink:href="KY221137" xlink:type="simple">KY221137</ext-link>, <ext-link xmlns:xlink="http://www.w3.org/1999/xlink" ext-link-type="gen" xlink:href="MH916549" xlink:type="simple">MH916549</ext-link>, <ext-link xmlns:xlink="http://www.w3.org/1999/xlink" ext-link-type="gen" xlink:href="MT676875" xlink:type="simple">MT676875</ext-link>–<ext-link xmlns:xlink="http://www.w3.org/1999/xlink" ext-link-type="gen" xlink:href="MT676878" xlink:type="simple">MT676878</ext-link>, <ext-link xmlns:xlink="http://www.w3.org/1999/xlink" ext-link-type="gen" xlink:href="MT676946" xlink:type="simple">MT676946</ext-link>–<ext-link xmlns:xlink="http://www.w3.org/1999/xlink" ext-link-type="gen" xlink:href="MT676950" xlink:type="simple">MT676950</ext-link>, <ext-link xmlns:xlink="http://www.w3.org/1999/xlink" ext-link-type="gen" xlink:href="MT676971" xlink:type="simple">MT676971</ext-link>, <ext-link xmlns:xlink="http://www.w3.org/1999/xlink" ext-link-type="gen" xlink:href="MT676972" xlink:type="simple">MT676972</ext-link>, <ext-link xmlns:xlink="http://www.w3.org/1999/xlink" ext-link-type="gen" xlink:href="MT676974" xlink:type="simple">MT676974</ext-link>).</p></tp:treatment-sec><tp:treatment-sec sec-type="Informal synonyms" id="SECID0ELWAG"><title>Informal synonyms.</title><p>Specimens of <italic><tp:taxon-name><tp:taxon-name-part taxon-name-part-type="genus" reg="Rungaspis">R.</tp:taxon-name-part> <tp:taxon-name-part taxon-name-part-type="species" reg="neotropicalis">neotropicalis</tp:taxon-name-part></tp:taxon-name></italic> have appeared in published analyses and phylogenetic trees, where they were labeled “UG3995 ud3995” (<xref ref-type="bibr" rid="B21">Schneider et al. 2018</xref>; <xref ref-type="bibr" rid="B15">Normark et al. 2019</xref>), “UG3953 ud3953” (<xref ref-type="bibr" rid="B21">Schneider et al. 2018</xref>), or “<tp:taxon-name><tp:taxon-name-part taxon-name-part-type="genus" reg="Rungaspis">Rungaspis</tp:taxon-name-part></tp:taxon-name> ud3995” (<xref ref-type="bibr" rid="B16">Peterson et al. 2020</xref>).</p></tp:treatment-sec><tp:treatment-sec sec-type="remarks" id="SECID0ESXAG"><title>Remarks.</title><p>This is an unusual species both in its life history, showing intraspecific variation in the pupillarial habit, and in its biogeography, having affinities to African species. Some slide-mounted specimens are unequivocally pupillarial, having well-developed 1<sup>st</sup> instars inside of adult females that are themselves inside of 2<sup>nd</sup>-instar cuticles. More often than not, these adult females are flipped inside their puparia, with their head at the posterior end of the puparium. Other specimens are apparently non-pupillarial, and some of these have a sclerotized cephalothorax, a feature not seen, to our knowledge, in adult females of any pupillarial species. We had originally intended to describe the pupillarial and non-pupillarial forms as two different species, but the three sequenced gene regions show no differences between them and there are no consistent morphological differences either; therefore, we consider them to comprise a single species that includes both pupillarial and non-pupillarial developmental phenotypes. The second instar has a more completely developed secretory system than the adult, with more ducts, plates, and lobes – a pattern typical of pupillarial species and opposite to what is typical of non-pupillarial species. This may imply that this species is derived from a pupillarial ancestor and that the non-pupillarial form represents a secondary loss of the pupillarial habit.</p><p>Molecular phylogenetic studies have shown that <italic><tp:taxon-name><tp:taxon-name-part taxon-name-part-type="genus" reg="Rungaspis">R.</tp:taxon-name-part> <tp:taxon-name-part taxon-name-part-type="species" reg="neotropicalis">neotropicalis</tp:taxon-name-part></tp:taxon-name></italic> has affinities with African species. Probably the best analysis is a recent study of <tp:taxon-name><tp:taxon-name-part taxon-name-part-type="tribe">Aspidiotini</tp:taxon-name-part></tp:taxon-name> (<xref ref-type="bibr" rid="B21">Schneider et al. 2018</xref>), which shows <italic><tp:taxon-name><tp:taxon-name-part taxon-name-part-type="genus" reg="Rungaspis">R.</tp:taxon-name-part> <tp:taxon-name-part taxon-name-part-type="species" reg="neotropicalis">neotropicalis</tp:taxon-name-part></tp:taxon-name></italic> nested within a clade of African <italic><tp:taxon-name><tp:taxon-name-part taxon-name-part-type="genus" reg="Aspidiotus">Aspidiotus</tp:taxon-name-part></tp:taxon-name></italic> species (<italic><tp:taxon-name><tp:taxon-name-part taxon-name-part-type="genus" reg="Aspidiotus">A.</tp:taxon-name-part> <tp:taxon-name-part taxon-name-part-type="species" reg="fularum">fularum</tp:taxon-name-part></tp:taxon-name></italic> Balachowsky, <italic><tp:taxon-name><tp:taxon-name-part taxon-name-part-type="genus" reg="Aspidiotus">A.</tp:taxon-name-part> <tp:taxon-name-part taxon-name-part-type="species" reg="elaeidis">elaeidis</tp:taxon-name-part></tp:taxon-name></italic> Marchal, and an undescribed species from Uganda), with <italic><tp:taxon-name><tp:taxon-name-part taxon-name-part-type="genus" reg="Rungaspis">R.</tp:taxon-name-part> <tp:taxon-name-part taxon-name-part-type="species" reg="neotropicalis">neotropicalis</tp:taxon-name-part></tp:taxon-name></italic> sister to <italic><tp:taxon-name><tp:taxon-name-part taxon-name-part-type="genus" reg="Aspidiotus">A.</tp:taxon-name-part> <tp:taxon-name-part taxon-name-part-type="species" reg="fularum">fularum</tp:taxon-name-part></tp:taxon-name></italic>. <italic><tp:taxon-name><tp:taxon-name-part taxon-name-part-type="genus" reg="Rungaspis">R.</tp:taxon-name-part> <tp:taxon-name-part taxon-name-part-type="species" reg="neotropicalis">neotropicalis</tp:taxon-name-part></tp:taxon-name></italic> was also included in a broader study of <tp:taxon-name><tp:taxon-name-part taxon-name-part-type="family">Diaspididae</tp:taxon-name-part></tp:taxon-name> (<xref ref-type="bibr" rid="B15">Normark et al. 2019</xref>), where it appears in a clade that consists mostly of African species (<italic><tp:taxon-name><tp:taxon-name-part taxon-name-part-type="genus" reg="Aspidiotus">A.</tp:taxon-name-part> <tp:taxon-name-part taxon-name-part-type="species" reg="elaeidis">elaeidis</tp:taxon-name-part></tp:taxon-name></italic>, <italic><tp:taxon-name><tp:taxon-name-part taxon-name-part-type="genus" reg="Selenaspidus">Selenaspidus</tp:taxon-name-part> <tp:taxon-name-part taxon-name-part-type="species" reg="kamerunicus">kamerunicus</tp:taxon-name-part></tp:taxon-name></italic> Lindinger, <italic><tp:taxon-name><tp:taxon-name-part taxon-name-part-type="genus" reg="Selenaspidus">S.</tp:taxon-name-part> <tp:taxon-name-part taxon-name-part-type="species" reg="articulatus">articulatus</tp:taxon-name-part></tp:taxon-name></italic> Morgan, <italic><tp:taxon-name><tp:taxon-name-part taxon-name-part-type="genus" reg="Dynaspidiotus">Dynaspidiotus</tp:taxon-name-part> <tp:taxon-name-part taxon-name-part-type="species" reg="rhodesiensis">rhodesiensis</tp:taxon-name-part></tp:taxon-name></italic> (Hall), and <italic><tp:taxon-name><tp:taxon-name-part taxon-name-part-type="genus" reg="Entaspidiotus">Entaspidiotus</tp:taxon-name-part> <tp:taxon-name-part taxon-name-part-type="species" reg="lounsburyi">lounsburyi</tp:taxon-name-part></tp:taxon-name></italic> (Marlatt)) but that also includes one other New World species (<italic><tp:taxon-name><tp:taxon-name-part taxon-name-part-type="genus" reg="Rugaspidiotus">Rugaspidiotus</tp:taxon-name-part> <tp:taxon-name-part taxon-name-part-type="species" reg="arizonicus">arizonicus</tp:taxon-name-part></tp:taxon-name></italic> (Cockerell)). It is possible that <italic><tp:taxon-name><tp:taxon-name-part taxon-name-part-type="genus" reg="Rungaspis">R.</tp:taxon-name-part> <tp:taxon-name-part taxon-name-part-type="species" reg="neotropicalis">neotropicalis</tp:taxon-name-part></tp:taxon-name></italic> is an African species that is invasive in the Neotropics, similar to <italic><tp:taxon-name><tp:taxon-name-part taxon-name-part-type="genus" reg="Selenaspidus">Selenaspidus</tp:taxon-name-part> <tp:taxon-name-part taxon-name-part-type="species" reg="articulatus">articulatus</tp:taxon-name-part></tp:taxon-name></italic>, which is the single most abundant diaspidid species at the site where <italic><tp:taxon-name><tp:taxon-name-part taxon-name-part-type="genus" reg="Rungaspis">R.</tp:taxon-name-part> <tp:taxon-name-part taxon-name-part-type="species" reg="neotropicalis">neotropicalis</tp:taxon-name-part></tp:taxon-name></italic> was collected (<xref ref-type="bibr" rid="B16">Peterson et al. 2020</xref>). But if this species is from Africa, it does not seem to have ever been found there. Based on the available evidence we regard it as a native Neotropical species, perhaps one resulting from an ancient trans-Atlantic dispersal event.</p><fig id="F5" position="float" orientation="portrait"><object-id xmlns:xlink="http://www.w3.org/1999/xlink" content-type="doi" xlink:type="simple">10.3897/zookeys.1047.68409.figure5</object-id><object-id xmlns:xlink="http://www.w3.org/1999/xlink" content-type="arpha" xlink:type="simple">174D7F91-D1C3-584A-BE09-750987C8F92A</object-id><label>Figure 5.</label><caption><p><italic><tp:taxon-name><tp:taxon-name-part taxon-name-part-type="genus" reg="Rungaspis">Rungaspis</tp:taxon-name-part> <tp:taxon-name-part taxon-name-part-type="species" reg="neotropicalis">neotropicalis</tp:taxon-name-part></tp:taxon-name></italic> Wei, Schneider, Normark &amp; Normark sp. nov. Second-instar female, full body view.</p></caption><graphic xmlns:xlink="http://www.w3.org/1999/xlink" xlink:href="zookeys-1047-001-g005.jpg" position="float" orientation="portrait" xlink:type="simple" id="oo_559385.jpg"><uri content-type="original_file" xlink:type="simple">https://binary.pensoft.net/fig/559385</uri></graphic></fig><p>We tentatively place this species in the genus <italic><tp:taxon-name><tp:taxon-name-part taxon-name-part-type="genus" reg="Rungaspis">Rungaspis</tp:taxon-name-part></tp:taxon-name></italic> Balachowsky. <italic><tp:taxon-name><tp:taxon-name-part taxon-name-part-type="genus" reg="Rungaspis">Rungaspis</tp:taxon-name-part></tp:taxon-name></italic> presently comprises four species distributed in Africa and the southwestern Palearctic. <italic><tp:taxon-name><tp:taxon-name-part taxon-name-part-type="genus" reg="Rungaspis">Rungaspis</tp:taxon-name-part> <tp:taxon-name-part taxon-name-part-type="species" reg="neotropicalis">neotropicalis</tp:taxon-name-part></tp:taxon-name></italic> resembles the other species of <italic><tp:taxon-name><tp:taxon-name-part taxon-name-part-type="genus" reg="Rungaspis">Rungaspis</tp:taxon-name-part></tp:taxon-name></italic> in having large basal scleroses of <abbrev xmlns:xlink="http://www.w3.org/1999/xlink" xlink:title="first pygidial lobes" id="ABBRID0EFABG" xlink:type="simple">L1</abbrev>, reduced <abbrev xmlns:xlink="http://www.w3.org/1999/xlink" xlink:title="second pygidial lobes" id="ABBRID0EJABG" xlink:type="simple">L2</abbrev> and <abbrev xmlns:xlink="http://www.w3.org/1999/xlink" xlink:title="third pygidial lobes" id="ABBRID0ENABG" xlink:type="simple">L3</abbrev>, cephalothoracic sclerotization at maturity (in non-pupillarial specimens), dorsal ducts with sclerotized orifices, and simplified plates located only in the first and second interlobular spaces. African <italic><tp:taxon-name><tp:taxon-name-part taxon-name-part-type="genus" reg="Rungaspis">Rungaspis</tp:taxon-name-part></tp:taxon-name></italic> species differ from <italic><tp:taxon-name><tp:taxon-name-part taxon-name-part-type="genus" reg="Rungaspis">R.</tp:taxon-name-part> <tp:taxon-name-part taxon-name-part-type="species" reg="neotropicalis">neotropicalis</tp:taxon-name-part></tp:taxon-name></italic> in having conical plates without fringes (vs. slightly fringed) and numerous narrow dorsal ducts (vs. few broad ducts). We considered three other possible placements for the species. One was the genus <italic><tp:taxon-name><tp:taxon-name-part taxon-name-part-type="genus" reg="Aspidiotus">Aspidiotus</tp:taxon-name-part></tp:taxon-name></italic> Bouché. <italic><tp:taxon-name><tp:taxon-name-part taxon-name-part-type="genus" reg="Rungaspis">Rungaspis</tp:taxon-name-part> <tp:taxon-name-part taxon-name-part-type="species" reg="neotropicalis">neotropicalis</tp:taxon-name-part></tp:taxon-name></italic> resembles <italic><tp:taxon-name><tp:taxon-name-part taxon-name-part-type="genus" reg="Aspidiotus">Aspidiotus</tp:taxon-name-part></tp:taxon-name></italic> species in having basal scleroses of <abbrev xmlns:xlink="http://www.w3.org/1999/xlink" xlink:title="first pygidial lobes" id="ABBRID0E3BBG" xlink:type="simple">L1</abbrev> and fringed plates, and molecular evidence indicates that its closest known relative is an African species of <italic><tp:taxon-name><tp:taxon-name-part taxon-name-part-type="genus" reg="Aspidiotus">Aspidiotus</tp:taxon-name-part></tp:taxon-name></italic>. But we concluded that <italic><tp:taxon-name><tp:taxon-name-part taxon-name-part-type="genus" reg="Rungaspis">R.</tp:taxon-name-part> <tp:taxon-name-part taxon-name-part-type="species" reg="neotropicalis">neotropicalis</tp:taxon-name-part></tp:taxon-name></italic> shares a greater number of characters with <italic><tp:taxon-name><tp:taxon-name-part taxon-name-part-type="genus" reg="Rungaspis">Rungaspis</tp:taxon-name-part></tp:taxon-name></italic>. Furthermore, <italic><tp:taxon-name><tp:taxon-name-part taxon-name-part-type="genus" reg="Aspidiotus">Aspidiotus</tp:taxon-name-part></tp:taxon-name></italic> is radically non-monophyletic, and the mostly African clade to which <italic><tp:taxon-name><tp:taxon-name-part taxon-name-part-type="genus" reg="Rungaspis">R.</tp:taxon-name-part> <tp:taxon-name-part taxon-name-part-type="species" reg="neotropicalis">neotropicalis</tp:taxon-name-part></tp:taxon-name></italic> belongs should probably be recognized as a distinct genus anyway (<xref ref-type="bibr" rid="B21">Schneider et al. 2018</xref>). Another possible placement we considered was the genus <italic><tp:taxon-name><tp:taxon-name-part taxon-name-part-type="genus" reg="Helaspis">Helaspis</tp:taxon-name-part></tp:taxon-name></italic> McKenzie. <italic><tp:taxon-name><tp:taxon-name-part taxon-name-part-type="genus" reg="Helaspis">Helaspis</tp:taxon-name-part></tp:taxon-name></italic> is a New World genus that “appears to suggest <italic><tp:taxon-name><tp:taxon-name-part taxon-name-part-type="genus" reg="Aspidiotus">Aspidiotus</tp:taxon-name-part></tp:taxon-name></italic> more strongly than any known genus” (<xref ref-type="bibr" rid="B10">McKenzie 1963</xref>). With <italic><tp:taxon-name><tp:taxon-name-part taxon-name-part-type="genus" reg="Rungaspis">R.</tp:taxon-name-part> <tp:taxon-name-part taxon-name-part-type="species" reg="neotropicalis">neotropicalis</tp:taxon-name-part></tp:taxon-name></italic> it shares basal scleroses of <abbrev xmlns:xlink="http://www.w3.org/1999/xlink" xlink:title="first pygidial lobes" id="ABBRID0ETEBG" xlink:type="simple">L1</abbrev> and a sclerotized cephalothorax. But <italic><tp:taxon-name><tp:taxon-name-part taxon-name-part-type="genus" reg="Helaspis">Helaspis</tp:taxon-name-part></tp:taxon-name></italic> has other extraordinary features – conical plates and bilobed <abbrev xmlns:xlink="http://www.w3.org/1999/xlink" xlink:title="third pygidial lobes" id="ABBRID0E5EBG" xlink:type="simple">L3</abbrev> – that seem to indicate an affinity with the tribe <tp:taxon-name>Gymnaspidini</tp:taxon-name> rather than <tp:taxon-name><tp:taxon-name-part taxon-name-part-type="tribe">Aspidiotini</tp:taxon-name-part></tp:taxon-name> (<xref ref-type="bibr" rid="B15">Normark et al. 2019</xref>). <italic><tp:taxon-name><tp:taxon-name-part taxon-name-part-type="genus" reg="Rungaspis">Rungaspis</tp:taxon-name-part> <tp:taxon-name-part taxon-name-part-type="species" reg="neotropicalis">neotropicalis</tp:taxon-name-part></tp:taxon-name></italic> lacks these characters and is clearly a member of <tp:taxon-name><tp:taxon-name-part taxon-name-part-type="tribe">Aspidiotini</tp:taxon-name-part></tp:taxon-name>. We also considered erecting a new genus for <italic><tp:taxon-name><tp:taxon-name-part taxon-name-part-type="genus" reg="Rungaspis">R.</tp:taxon-name-part> <tp:taxon-name-part taxon-name-part-type="species" reg="neotropicalis">neotropicalis</tp:taxon-name-part></tp:taxon-name></italic> – this is the course taken by many diaspidid systematists faced with such an unusual species – but we concluded that that was not appropriate in this case given the evidence for affinity with <italic><tp:taxon-name><tp:taxon-name-part taxon-name-part-type="genus" reg="Rungaspis">Rungaspis</tp:taxon-name-part></tp:taxon-name></italic>.</p><p>Morphologically, <italic><tp:taxon-name><tp:taxon-name-part taxon-name-part-type="genus" reg="Rungaspis">R.</tp:taxon-name-part> <tp:taxon-name-part taxon-name-part-type="species" reg="neotropicalis">neotropicalis</tp:taxon-name-part></tp:taxon-name></italic> also closely resembles <italic><tp:taxon-name><tp:taxon-name-part taxon-name-part-type="genus" reg="Aspidiotus">Aspidiotus</tp:taxon-name-part> <tp:taxon-name-part taxon-name-part-type="species" reg="rhusae">rhusae</tp:taxon-name-part></tp:taxon-name></italic> (Brain), a pupillarial species known from South Africa. The two species share a similar overall body shape, <abbrev xmlns:xlink="http://www.w3.org/1999/xlink" xlink:title="first pygidial lobes" id="ABBRID0EIHBG" xlink:type="simple">L1</abbrev> with basal scleroses, absence of <abbrev xmlns:xlink="http://www.w3.org/1999/xlink" xlink:title="third pygidial lobes" id="ABBRID0EMHBG" xlink:type="simple">L3</abbrev>, absence of perivulvar pores, and presence of just a few slightly fringed plates and just a few broad, one-barred dorsal ducts near the pygidial margin. Characters that distinguish <italic><tp:taxon-name><tp:taxon-name-part taxon-name-part-type="genus" reg="Rungaspis">R.</tp:taxon-name-part> <tp:taxon-name-part taxon-name-part-type="species" reg="neotropicalis">neotropicalis</tp:taxon-name-part></tp:taxon-name></italic> from <italic><tp:taxon-name><tp:taxon-name-part taxon-name-part-type="genus" reg="Aspidiotus">A.</tp:taxon-name-part> <tp:taxon-name-part taxon-name-part-type="species" reg="rhusae">rhusae</tp:taxon-name-part></tp:taxon-name></italic> are as follows (character of <italic><tp:taxon-name><tp:taxon-name-part taxon-name-part-type="genus" reg="Aspidiotus">A.</tp:taxon-name-part> <tp:taxon-name-part taxon-name-part-type="species" reg="rhusae">rhusae</tp:taxon-name-part></tp:taxon-name></italic> given in parentheses): <abbrev xmlns:xlink="http://www.w3.org/1999/xlink" xlink:title="second pygidial lobes" id="ABBRID0E1IBG" xlink:type="simple">L2</abbrev> much narrower than <abbrev xmlns:xlink="http://www.w3.org/1999/xlink" xlink:title="first pygidial lobes" id="ABBRID0E5IBG" xlink:type="simple">L1</abbrev> or absent (<abbrev xmlns:xlink="http://www.w3.org/1999/xlink" xlink:title="second pygidial lobes" id="ABBRID0ECJBG" xlink:type="simple">L2</abbrev> nearly as broad as <abbrev xmlns:xlink="http://www.w3.org/1999/xlink" xlink:title="first pygidial lobes" id="ABBRID0EGJBG" xlink:type="simple">L1</abbrev>); space between <abbrev xmlns:xlink="http://www.w3.org/1999/xlink" xlink:title="first pygidial lobes" id="ABBRID0EKJBG" xlink:type="simple">L1</abbrev> exceedingly narrow, without plates (space between <abbrev xmlns:xlink="http://www.w3.org/1999/xlink" xlink:title="first pygidial lobes" id="ABBRID0EOJBG" xlink:type="simple">L1</abbrev> with pair of apically fringed plates); 4 or fewer dorsal ducts present on each side of pygidium (5 or more ducts present); 1–3 microducts present near each posterior spiracle (cluster of 5 or more ducts in this position); transverse rows of minute spicules present on mesothorax posterolaterad of mouthparts (absent); body margin slightly indented between prothorax and mesothorax (entire); eye a submarginal dorsal tubercle (eye marginal). The Neotropical species that <italic><tp:taxon-name><tp:taxon-name-part taxon-name-part-type="genus" reg="Rungaspis">R.</tp:taxon-name-part> <tp:taxon-name-part taxon-name-part-type="species" reg="neotropicalis">neotropicalis</tp:taxon-name-part></tp:taxon-name></italic> most closely resembles is <italic><tp:taxon-name><tp:taxon-name-part taxon-name-part-type="genus" reg="Aspidiella">Aspidiella</tp:taxon-name-part> <tp:taxon-name-part taxon-name-part-type="species" reg="rigida">rigida</tp:taxon-name-part></tp:taxon-name></italic> Ferris. The two species both have <abbrev xmlns:xlink="http://www.w3.org/1999/xlink" xlink:title="first pygidial lobes" id="ABBRID0EIKBG" xlink:type="simple">L1</abbrev> with basal scleroses and closely approximated medial margins, other lobes reduced or absent, cephalothorax becoming sclerotized at full maturity, and perivulvar pores absent. Characters that distinguish <italic><tp:taxon-name><tp:taxon-name-part taxon-name-part-type="genus" reg="Rungaspis">Rungaspis</tp:taxon-name-part> <tp:taxon-name-part taxon-name-part-type="species" reg="neotropicalis">neotropicalis</tp:taxon-name-part></tp:taxon-name></italic> from <italic><tp:taxon-name><tp:taxon-name-part taxon-name-part-type="genus" reg="Aspidiella">Aspidiella</tp:taxon-name-part> <tp:taxon-name-part taxon-name-part-type="species" reg="rigida">rigida</tp:taxon-name-part></tp:taxon-name></italic> are as follows (character of <italic><tp:taxon-name><tp:taxon-name-part taxon-name-part-type="genus" reg="Aspidiella">A.</tp:taxon-name-part> <tp:taxon-name-part taxon-name-part-type="species" reg="rigida">rigida</tp:taxon-name-part></tp:taxon-name></italic> given in parentheses): plates present (absent); dorsal ducts of pygidium broad, much broader than ventral microducts, confined to margin and submargin (narrow, similar to ventral microducts, widely scattered); anus in posterior half of pygidium (anterior half).</p><p>Our study of Neotropical and African species that resemble <italic><tp:taxon-name><tp:taxon-name-part taxon-name-part-type="genus" reg="Rungaspis">Rungaspis</tp:taxon-name-part> <tp:taxon-name-part taxon-name-part-type="species" reg="neotropicalis">neotropicalis</tp:taxon-name-part></tp:taxon-name></italic> has further led us to conclude that <italic><tp:taxon-name><tp:taxon-name-part taxon-name-part-type="genus" reg="Aspidiella">Aspidiella</tp:taxon-name-part> <tp:taxon-name-part taxon-name-part-type="species" reg="rigida">rigida</tp:taxon-name-part></tp:taxon-name></italic> belongs in the genus <italic><tp:taxon-name><tp:taxon-name-part taxon-name-part-type="genus" reg="Rungaspis">Rungaspis</tp:taxon-name-part></tp:taxon-name></italic>, and we transfer it accordingly: <italic><tp:taxon-name><tp:taxon-name-part taxon-name-part-type="genus" reg="Rungaspis">Rungaspis</tp:taxon-name-part> <tp:taxon-name-part taxon-name-part-type="species" reg="rigida">rigida</tp:taxon-name-part></tp:taxon-name></italic> (Ferris) comb. nov. <xref ref-type="bibr" rid="B4">Ferris (1941)</xref> remarked, “It is with much doubt that this species is here referred to the genus <italic><tp:taxon-name><tp:taxon-name-part taxon-name-part-type="genus" reg="Aspidiella">Aspidiella</tp:taxon-name-part></tp:taxon-name></italic>. In its pygidial characters it resembles the type genus closely enough except for the entire absence of plates and the absence of the perivulvar pores... In the heavy sclerotization of the entire body it is peculiar and distinctive.” In each of these characters it resembles <italic><tp:taxon-name><tp:taxon-name-part taxon-name-part-type="genus" reg="Rungaspis">Rungaspis</tp:taxon-name-part></tp:taxon-name></italic> species more than <italic><tp:taxon-name><tp:taxon-name-part taxon-name-part-type="genus" reg="Aspidiella">Aspidiella</tp:taxon-name-part></tp:taxon-name></italic> species. Ferris further expressed puzzlement that an Oriental and Australian genus such as <italic><tp:taxon-name><tp:taxon-name-part taxon-name-part-type="genus" reg="Aspidiella">Aspidiella</tp:taxon-name-part></tp:taxon-name></italic> would include a species that was apparently native to the Neotropics. A biogeographic connection between the Neotropics and Afrotropics is better documented (by <italic><tp:taxon-name><tp:taxon-name-part taxon-name-part-type="genus" reg="Rungaspis">Rungaspis</tp:taxon-name-part> <tp:taxon-name-part taxon-name-part-type="species" reg="neotropicalis">neotropicalis</tp:taxon-name-part></tp:taxon-name></italic> and in groups such as <italic><tp:taxon-name><tp:taxon-name-part taxon-name-part-type="genus" reg="Diaspis">Diaspis</tp:taxon-name-part></tp:taxon-name></italic> Bouché) and less of a surprise.</p></tp:treatment-sec><tp:treatment-sec sec-type="host" id="SECID0E2OBG"><title>Host plant.</title><p><italic><tp:taxon-name><tp:taxon-name-part taxon-name-part-type="genus" reg="Marila">Marila</tp:taxon-name-part> <tp:taxon-name-part taxon-name-part-type="species" reg="laxiflora">laxiflora</tp:taxon-name-part></tp:taxon-name></italic> Rusby (family <tp:taxon-name><tp:taxon-name-part taxon-name-part-type="family">Calophyllaceae</tp:taxon-name-part></tp:taxon-name>)</p></tp:treatment-sec><tp:treatment-sec sec-type="etymology" id="SECID0ERPBG"><title>Etymology.</title><p>The specific epithet is a Latin adjective; here it alludes to this species’ unusual biogeography as a Neotropical member of a mostly African clade.</p></tp:treatment-sec><tp:treatment-sec sec-type="distribution" id="SECID0EWPBG"><title>Distribution.</title><p>Panama (Colón).</p></tp:treatment-sec><ref-list><ref id="B21"><mixed-citation xmlns:xlink="http://www.w3.org/1999/xlink" xlink:type="simple"><person-group><name name-style="western"><surname>Schneider</surname><given-names>SA</given-names></name><name name-style="western"><surname>Okusu</surname><given-names>A</given-names></name><name name-style="western"><surname>Normark</surname><given-names>BB</given-names></name></person-group> (<year>2018</year>) <article-title>Molecular phylogenetics of <tp:taxon-name><tp:taxon-name-part taxon-name-part-type="tribe">Aspidiotini</tp:taxon-name-part></tp:taxon-name> armored scale insects (<tp:taxon-name><tp:taxon-name-part taxon-name-part-type="order">Hemiptera</tp:taxon-name-part></tp:taxon-name>: <tp:taxon-name><tp:taxon-name-part taxon-name-part-type="family">Diaspididae</tp:taxon-name-part></tp:taxon-name>) reveals rampant paraphyly, curious species radiations, and multiple origins of association with <italic><tp:taxon-name><tp:taxon-name-part taxon-name-part-type="genus">Melissotarsus</tp:taxon-name-part></tp:taxon-name></italic> ants (<tp:taxon-name><tp:taxon-name-part taxon-name-part-type="order">Hymenoptera</tp:taxon-name-part></tp:taxon-name>: <tp:taxon-name><tp:taxon-name-part taxon-name-part-type="family">Formicidae</tp:taxon-name-part></tp:taxon-name>).</article-title><source>Molecular Phylogenetics and Evolution</source><volume>129</volume>: <fpage>291</fpage>–<lpage>303</lpage>. <ext-link xlink:type="simple" ext-link-type="doi" xlink:href="10.1016/j.ympev.2018.09.003">https://doi.org/10.1016/j.ympev.2018.09.003</ext-link></mixed-citation></ref><ref id="B15"><mixed-citation xmlns:xlink="http://www.w3.org/1999/xlink" xlink:type="simple"><person-group><name name-style="western"><surname>Normark</surname><given-names>BB</given-names></name><name name-style="western"><surname>Okusu</surname><given-names>A</given-names></name><name name-style="western"><surname>Morse</surname><given-names>GE</given-names></name><name name-style="western"><surname>Peterson</surname><given-names>DA</given-names></name><name name-style="western"><surname>Itioka</surname><given-names>T</given-names></name><name name-style="western"><surname>Schneider</surname><given-names>SA</given-names></name></person-group> (<year>2019</year>) <article-title>Phylogeny and classification of armored scale insects (<tp:taxon-name><tp:taxon-name-part taxon-name-part-type="order">Hemiptera</tp:taxon-name-part></tp:taxon-name>: <tp:taxon-name><tp:taxon-name-part taxon-name-part-type="above-genus">Coccomorpha</tp:taxon-name-part></tp:taxon-name>: <tp:taxon-name><tp:taxon-name-part taxon-name-part-type="family">Diaspididae</tp:taxon-name-part></tp:taxon-name>).</article-title><source>Zootaxa</source><volume>4616</volume>: <fpage>001</fpage>–<lpage>098</lpage>. <ext-link xlink:type="simple" ext-link-type="doi" xlink:href="10.11646/zootaxa.4616.1.1">https://doi.org/10.11646/zootaxa.4616.1.1</ext-link></mixed-citation></ref><ref id="B16"><mixed-citation xmlns:xlink="http://www.w3.org/1999/xlink" xlink:type="simple"><person-group><name name-style="western"><surname>Peterson</surname><given-names>DA</given-names></name><name name-style="western"><surname>Hardy</surname><given-names>NB</given-names></name><name name-style="western"><surname>Morse</surname><given-names>GE</given-names></name><name name-style="western"><surname>Itioka</surname><given-names>T</given-names></name><name name-style="western"><surname>Wei</surname><given-names>J</given-names></name><name name-style="western"><surname>Normark</surname><given-names>BB</given-names></name></person-group> (<year>2020</year>) <article-title>Nonadaptive host-use specificity in tropical armored scale insects.</article-title><source>Ecology and Evolution</source><volume>10</volume>: <fpage>12910</fpage>–<lpage>12919</lpage>. <ext-link xlink:type="simple" ext-link-type="doi" xlink:href="10.1002/ece3.6867">https://doi.org/10.1002/ece3.6867</ext-link></mixed-citation></ref><ref id="B10"><mixed-citation xmlns:xlink="http://www.w3.org/1999/xlink" xlink:type="simple"><person-group><name name-style="western"><surname>McKenzie</surname><given-names>H</given-names></name></person-group> (<year>1963</year>) <article-title>Miscellaneous Diaspidid scale studies, including a new Asterolecandiid from Florida. (<tp:taxon-name><tp:taxon-name-part taxon-name-part-type="suborder">Homoptera</tp:taxon-name-part></tp:taxon-name>; <tp:taxon-name><tp:taxon-name-part taxon-name-part-type="superfamily">Coccoidea</tp:taxon-name-part></tp:taxon-name>; <tp:taxon-name><tp:taxon-name-part taxon-name-part-type="family">Diaspididae</tp:taxon-name-part></tp:taxon-name>; <tp:taxon-name><tp:taxon-name-part taxon-name-part-type="family">Asterolecaniidae</tp:taxon-name-part></tp:taxon-name>). Scale studies – Part XV.</article-title><source>Bulletin of the California Agricultural Experiment Station</source><volume>52</volume>: <fpage>29</fpage>–<lpage>39</lpage>.</mixed-citation></ref><ref id="B4"><mixed-citation xmlns:xlink="http://www.w3.org/1999/xlink" xlink:type="simple"><person-group><name name-style="western"><surname>Ferris</surname><given-names>GF</given-names></name></person-group> (<year>1941</year>) <source>Atlas of the Scale Insects of North America. Series III.</source><publisher-name>Oxford University Press</publisher-name>, <publisher-loc>London</publisher-loc>, <size units="page">239 pp</size>.</mixed-citation></ref></ref-list></tp:taxon-treatment>
