# Supplementary material for: Four new species of Aspidiotini (Hemiptera, Diaspididae, Aspidiotinae) from Panama, with a key to Panamanian species
Source: Zookeys. 2021 Jun 24;1047:1–25. doi: 10.3897/zookeys.1047.68409 (PMC8249359; doi:10.3897/zookeys.1047.68409)
Supplement: XML Treatment for Selenaspidopsis browni [file zookeys.1047.68409-treatment5.xml]

<!DOCTYPE tp:taxon-treatment
  PUBLIC "-//TaxonX//DTD Taxonomic Treatment Publishing DTD v0 20100105//EN" "tax-treatment-NSO.dtd">
<tp:taxon-treatment xmlns:tp="http://www.plazi.org/taxpub"><tp:treatment-meta><kwd-group><label>Taxon classification</label><kwd><named-content xmlns:xlink="http://www.w3.org/1999/xlink" content-type="kingdom">Animalia</named-content></kwd><kwd><named-content xmlns:xlink="http://www.w3.org/1999/xlink" content-type="order">Hemiptera</named-content></kwd><kwd><named-content xmlns:xlink="http://www.w3.org/1999/xlink" content-type="family">Diaspididae</named-content></kwd></kwd-group><mixed-citation publication-type="journal"><person-group><name><surname>Wei</surname><given-names>Jiufeng</given-names></name><name><surname>Schneider</surname><given-names>Scott A.</given-names></name><name><surname>Normark</surname><given-names>Roxanna D.</given-names></name><name><surname>Normark</surname><given-names>Benjamin B.</given-names></name></person-group><article-title>Four new species of <tp:taxon-name><tp:taxon-name-part taxon-name-part-type="tribe">Aspidiotini</tp:taxon-name-part></tp:taxon-name> (<tp:taxon-name><tp:taxon-name-part taxon-name-part-type="order">Hemiptera</tp:taxon-name-part></tp:taxon-name>, <tp:taxon-name><tp:taxon-name-part taxon-name-part-type="family">Diaspididae</tp:taxon-name-part></tp:taxon-name>, <tp:taxon-name><tp:taxon-name-part taxon-name-part-type="subfamily">Aspidiotinae</tp:taxon-name-part></tp:taxon-name>) from Panama, with a key to Panamanian species</article-title><source>Zookeys</source><day>24</day><month>6</month><year>2021</year><volume>1047</volume><fpage>1</fpage><lpage>25</lpage><pub-id pub-id-type="doi">10.3897/zookeys.1047.68409</pub-id></mixed-citation></tp:treatment-meta><tp:nomenclature><tp:taxon-name><object-id xmlns:xlink="http://www.w3.org/1999/xlink" content-type="arpha" xlink:type="simple">C1CCEC04-2D3E-5AAE-81BF-36378DBB8C3E</object-id>
            <tp:taxon-name-part taxon-name-part-type="genus" reg="Selenaspidopsis">Selenaspidopsis</tp:taxon-name-part>
            <tp:taxon-name-part taxon-name-part-type="species" reg="browni">browni</tp:taxon-name-part>
          </tp:taxon-name><tp:taxon-authority>Nakahara, 1984: 936. New country record</tp:taxon-authority></tp:nomenclature><tp:treatment-sec sec-type="material" id="SECID0E5QBG"><title>Material examined.</title><p>Panama • 1 adult female; Parque Metropolitano Canopy Crane; <named-content xmlns:xlink="http://www.w3.org/1999/xlink" content-type="dwc:verbatimCoordinates" xlink:type="simple"><named-content content-type="geo-json" specific-use="{&#34;type&#34;:&#34;Point&#34;,&#34;coordinates&#34;:[-79.543100,8.994400]}" id="NCID0EHRBG" xlink:type="simple">8.9944°N, 79.5431°W</named-content></named-content>; 22.i.2015; DA Peterson, GE Morse, H Shapiro, S Trujillo leg.; on <italic><tp:taxon-name><tp:taxon-name-part taxon-name-part-type="genus" reg="Antirhea">Antirhea</tp:taxon-name-part> <tp:taxon-name-part taxon-name-part-type="species" reg="trichantha">trichantha</tp:taxon-name-part></tp:taxon-name></italic>; <abbrev xmlns:xlink="http://www.w3.org/1999/xlink" content-type="institution" xlink:title="Museo de Invertebrados G. B. Fairchild, Panama City, Panama" id="ABBRID0EXRBG" xlink:type="simple">MIUP</abbrev> (D6765D); • 1 adult female; same data as previous; <named-content xmlns:xlink="http://www.w3.org/1999/xlink" content-type="dwc:institutional_code" xlink:type="simple">UMEC</named-content> (D6765G).</p></tp:treatment-sec><tp:treatment-sec sec-type="host" id="SECID0EBSBG"><title>Host plant.</title><p><italic><tp:taxon-name><tp:taxon-name-part taxon-name-part-type="genus" reg="Antirhea">Antirhea</tp:taxon-name-part> <tp:taxon-name-part taxon-name-part-type="species" reg="trichantha">trichantha</tp:taxon-name-part></tp:taxon-name></italic> (Griseb.) Hemsl. (<tp:taxon-name><tp:taxon-name-part taxon-name-part-type="family">Rubiaceae</tp:taxon-name-part></tp:taxon-name>)</p></tp:treatment-sec><tp:treatment-sec sec-type="distribution" id="SECID0EXSBG"><title>Distribution.</title><p>Panama (Parque Metropolitano).</p></tp:treatment-sec></tp:taxon-treatment>
